# Supplementary material for: Efficacy of triple dose albendazole treatment for soil-transmitted helminth infections
Source: PLoS One. 2022 Aug 12;17(8):e0272821. doi: 10.1371/journal.pone.0272821 (PMC9374461; doi:10.1371/journal.pone.0272821)
Supplement: S1 Appendix — (XLSX) [file pone.0272821.s003.xlsx]

## Sheet: Sheet1
No.	Sample_ID	Village	STH	Trichuris	Ascaris	Hookworm	Trichuris_EPG	Ascaris_EPG	Hookworm_EPG	Age_binary	Occupation	Occupation_binary	Educational level	Education_binary	Monthly household income	Undercooked meat	Undercooked seafood	Raw vegetables	Boil water	Water_source	Presence of toilet	Bath_location	Defecation site	Garbage disposal	Wash hand_after defecate	Wash hands before eating	Wash hands before cooking	Wearing shoes outside	Wash hands_outdoor	Own pets	Animal_keeping	Animal_defecation	Animal_close contact	Animal_cleaning	Animal_separate utensil	Anthelmintic history
1	BK1A	Bangkong	Uninfected	Uninfected	Uninfected	Uninfected	0	0	0	Less than 18	NA	NA	NA	NA	More than RM2208	NA	NA	NA	NA	Treated	Yes	NA	NA	NA	NA	NA	NA	NA	NA	Yes	Free moving	Indiscriminately	NA	NA	NA	No record
2	BK1B	Bangkong	Uninfected	Uninfected	Uninfected	Uninfected	0	0	0	Less than 18	NA	NA	NA	NA	More than RM2208	NA	NA	NA	NA	Treated	Yes	NA	NA	NA	NA	NA	NA	NA	NA	Yes	Free moving	Indiscriminately	NA	NA	NA	No record
3	BK1C	Bangkong	Uninfected	Uninfected	Uninfected	Uninfected	0	0	0	More than 18	Housewife	Not working	Primary education	Formal education	More than RM2208	No	No	Yes	Yes	Treated	Yes	Toilet/Bathroom	Toilet/Bathroom	Proper	Yes	Yes	Yes	Yes	Yes	Yes	Free moving	Indiscriminately	Yes	Yes	Yes	No
4	BK5A	Bangkong	Uninfected	Uninfected	Uninfected	Uninfected	0	0	0	More than 18	Unemployed	Not working	Primary education	Formal education	Less than RM2208	No	No	Yes	Yes	Treated	Yes	Toilet/Bathroom	Toilet/Bathroom	Proper	Yes	Yes	Yes	Yes	NA	No	No pets	No pets	No pets	No pets	No pets	No
5	BK5B	Bangkong	Uninfected	Uninfected	Uninfected	Uninfected	0	0	0	Less than 18	Student	Not working	Secondary education	Formal education	Less than RM2208	No	No	Yes	Yes	Treated	Yes	Toilet/Bathroom	Toilet/Bathroom	Proper	Yes	No	No	Yes	NA	No	No pets	No pets	No pets	No pets	No pets	No
6	BK6A	Bangkong	Uninfected	Uninfected	Uninfected	Uninfected	0	0	0	More than 18	Farmer/ farm worker	Working	Primary education	Formal education	Less than RM2208	No	No	Yes	Yes	Treated	Yes	Toilet/Bathroom	Toilet/Bathroom	Improper	Yes	Yes	No	Yes	Yes	No	No pets	No pets	No pets	No pets	No pets	Don't know
7	BK7A	Bangkong	Uninfected	Uninfected	Uninfected	Uninfected	0	0	0	More than 18	Housewife	Not working	Primary education	Formal education	Less than RM2208	No	No	Yes	Yes	Treated	Yes	Toilet/Bathroom	Toilet/Bathroom	Improper	Yes	Yes	Yes	Yes	Yes	No	No pets	No pets	No pets	No pets	No pets	Don't know
8	BK8A	Bangkong	Uninfected	Uninfected	Uninfected	Uninfected	0	0	0	More than 18	Non-skilled worker	Working	Secondary education	Formal education	Less than RM2208	No	No	Yes	Yes	Treated	Yes	Toilet/Bathroom	Toilet/Bathroom	Improper	Yes	Yes	No	Yes	NA	Yes	Inside the cage	Proper place	No	No	Yes	Don't know
9	BK8B	Bangkong	Uninfected	Uninfected	Uninfected	Uninfected	0	0	0	More than 18	Housewife	Not working	Primary education	Formal education	Less than RM2208	No	No	No	Yes	Treated	Yes	Toilet/Bathroom	Toilet/Bathroom	Proper	Yes	Yes	Yes	Yes	NA	Yes	Inside the cage	Proper place	No	Yes	Yes	Don't know
10	BK8C	Bangkong	Uninfected	Uninfected	Uninfected	Uninfected	0	0	0	Less than 18	NA	NA	NA	NA	Less than RM2208	NA	NA	NA	NA	Treated	Yes	NA	NA	NA	NA	NA	NA	NA	NA	Yes	Inside the cage	Proper place	NA	NA	NA	No record
11	BK10A	Bangkong	Uninfected	Uninfected	Uninfected	Uninfected	0	0	0	More than 18	Non-skilled worker	Working	Primary education	Formal education	Less than RM2208	No	No	Yes	Yes	Treated	Yes	Toilet/Bathroom	Toilet/Bathroom	Proper	Yes	Yes	Yes	Yes	Yes	Yes	Inside the cage	Proper place	No	Yes	Yes	No
12	BK11A	Bangkong	Uninfected	Uninfected	Uninfected	Uninfected	0	0	0	More than 18	Retiree	Not working	Secondary education	Formal education	More than RM2208	No	No	Yes	No	Treated	Yes	Toilet/Bathroom	Toilet/Bathroom	Improper	Yes	Yes	No	Yes	No	Yes	Inside the cage	Proper place	Yes	Yes	Yes	No
13	BK11B	Bangkong	Uninfected	Uninfected	Uninfected	Uninfected	0	0	0	More than 18	NA	NA	NA	NA	More than RM2208	NA	NA	NA	NA	Treated	Yes	NA	NA	NA	NA	NA	NA	NA	NA	Yes	Inside the cage	Proper place	NA	NA	NA	No record
14	BK13A	Bangkong	Uninfected	Uninfected	Uninfected	Uninfected	0	0	0	More than 18	Non-skilled worker	Working	Primary education	Formal education	Less than RM2208	No	No	Yes	Yes	Treated	Yes	Toilet/Bathroom	Toilet/Bathroom	Proper	Yes	Yes	Yes	Yes	NA	No	No pets	No pets	No pets	No pets	No pets	No
15	BK14A	Bangkong	Infected	Infected	Uninfected	Uninfected	127.5	0	0	More than 18	Skilled worker	Working	Primary education	Formal education	Less than RM2208	No	Yes	Yes	Yes	Treated	Yes	Toilet/Bathroom	Not toilet/bathroom	Improper	Yes	Yes	Yes	No	Yes	Yes	Free moving	Indiscriminately	Yes	No	Yes	No
16	BK16A	Bangkong	Uninfected	Uninfected	Uninfected	Uninfected	0	0	0	More than 18	NA	NA	NA	NA	NA	NA	NA	NA	NA	NA	NA	NA	NA	NA	NA	NA	NA	NA	NA	NA	NA	NA	NA	NA	NA	No record
17	BK16B	Bangkong	Uninfected	Uninfected	Uninfected	Uninfected	0	0	0	Less than 18	NA	NA	NA	NA	NA	NA	NA	NA	NA	NA	NA	NA	NA	NA	NA	NA	NA	NA	NA	NA	NA	NA	NA	NA	NA	No record
18	BK16C	Bangkong	Uninfected	Uninfected	Uninfected	Uninfected	0	0	0	Less than 18	NA	NA	NA	NA	NA	NA	NA	NA	NA	NA	NA	NA	NA	NA	NA	NA	NA	NA	NA	NA	NA	NA	NA	NA	NA	No record
19	BK16D	Bangkong	Uninfected	Uninfected	Uninfected	Uninfected	0	0	0	Less than 18	NA	NA	NA	NA	NA	NA	NA	NA	NA	NA	NA	NA	NA	NA	NA	NA	NA	NA	NA	NA	NA	NA	NA	NA	NA	No record
20	BK16E	Bangkong	Uninfected	Uninfected	Uninfected	Uninfected	0	0	0	More than 18	NA	NA	NA	NA	NA	NA	NA	NA	NA	NA	NA	NA	NA	NA	NA	NA	NA	NA	NA	NA	NA	NA	NA	NA	NA	No record
21	BK18A	Bangkong	Uninfected	Uninfected	Uninfected	Uninfected	0	0	0	More than 18	Housewife	Not working	Secondary education	Formal education	Less than RM2208	No	No	Yes	Yes	Treated	Yes	Toilet/Bathroom	Toilet/Bathroom	Proper	Yes	Yes	No	Yes	Yes	No	No pets	No pets	No pets	No pets	No pets	Don't know
22	BK18B	Bangkong	Uninfected	Uninfected	Uninfected	Uninfected	0	0	0	Less than 18	NA	NA	NA	NA	Less than RM2208	NA	NA	NA	NA	Treated	Yes	NA	NA	NA	NA	NA	NA	NA	NA	No	No pets	No pets	No pets	No pets	No pets	No record
23	BK21A	Bangkong	Uninfected	Uninfected	Uninfected	Uninfected	0	0	0	More than 18	Non-skilled worker	Working	Secondary education	Formal education	Less than RM2208	No	No	No	Yes	Treated	Yes	Not toilet/bathroom	Toilet/Bathroom	Improper	Yes	Yes	No	Yes	Yes	Yes	Free moving	Indiscriminately	Yes	No	Yes	Don't know
24	BK22A	Bangkong	Uninfected	Uninfected	Uninfected	Uninfected	0	0	0	More than 18	NA	NA	NA	NA	NA	NA	NA	NA	NA	NA	NA	NA	NA	NA	NA	NA	NA	NA	NA	NA	NA	NA	NA	NA	NA	No record
25	BK29A	Bangkong	Infected	Infected	Infected	Uninfected	1428	76.5	0	More than 18	NA	NA	NA	NA	NA	NA	NA	NA	NA	NA	NA	NA	NA	NA	NA	NA	NA	NA	NA	NA	NA	NA	NA	NA	NA	No record
26	BK29B	Bangkong	Infected	Infected	Uninfected	Uninfected	51	0	0	Less than 18	NA	NA	NA	NA	NA	NA	NA	NA	NA	NA	NA	NA	NA	NA	NA	NA	NA	NA	NA	NA	NA	NA	NA	NA	NA	No record
27	BK29C	Bangkong	Infected	Uninfected	Uninfected	Infected	0	0	153	NA	NA	NA	NA	NA	NA	NA	NA	NA	NA	NA	NA	NA	NA	NA	NA	NA	NA	NA	NA	NA	NA	NA	NA	NA	NA	No record
28	BK29E	Bangkong	Infected	Uninfected	Infected	Uninfected	0	51	0	More than 18	NA	NA	NA	NA	NA	NA	NA	NA	NA	NA	NA	NA	NA	NA	NA	NA	NA	NA	NA	NA	NA	NA	NA	NA	NA	No record
29	BK51A	Bangkong	Uninfected	Uninfected	Uninfected	Uninfected	0	0	0	More than 18	Housewife	Not working	Primary education	Formal education	Less than RM2208	No	No	Yes	Yes	Treated	Yes	Toilet/Bathroom	Toilet/Bathroom	Improper	Yes	Yes	Yes	Yes	Yes	Yes	Inside the cage	Proper place	Yes	Yes	Yes	Don't know
30	BK52A	Bangkong	Uninfected	Uninfected	Uninfected	Uninfected	0	0	0	More than 18	Housewife	Not working	Primary education	Formal education	Less than RM2208	No	No	Yes	Yes	Treated	Yes	Toilet/Bathroom	Not toilet/bathroom	Improper	No	No	No	No	No	Yes	Free moving	Indiscriminately	No	No	Yes	No
31	BK54A	Bangkong	Uninfected	Uninfected	Uninfected	Uninfected	0	0	0	More than 18	Non-skilled worker	Working	Secondary education	Formal education	Less than RM2208	Yes	No	Yes	Yes	Treated	Yes	Toilet/Bathroom	Toilet/Bathroom	Improper	Yes	Yes	No	No	No	No	No pets	No pets	No pets	No pets	No pets	No
32	BK54B	Bangkong	Uninfected	Uninfected	Uninfected	Uninfected	0	0	0	More than 18	Housewife	Not working	Primary education	Formal education	Less than RM2208	No	No	Yes	Yes	Treated	Yes	Toilet/Bathroom	Toilet/Bathroom	Improper	No	No	Yes	Yes	Yes	No	No pets	No pets	No pets	No pets	No pets	No
33	BK54C	Bangkong	Uninfected	Uninfected	Uninfected	Uninfected	0	0	0	More than 18	Non-skilled worker	Working	Primary education	Formal education	Less than RM2208	No	No	Yes	No	Treated	Yes	Toilet/Bathroom	Toilet/Bathroom	Improper	Yes	Yes	Yes	Yes	No	No	No pets	No pets	No pets	No pets	No pets	Don't know
34	BK56A	Bangkong	Uninfected	Uninfected	Uninfected	Uninfected	0	0	0	More than 18	Housewife	Not working	Secondary education	Formal education	Less than RM2208	No	No	Yes	Yes	Treated	Yes	Toilet/Bathroom	Toilet/Bathroom	Proper	Yes	Yes	Yes	Yes	Yes	No	No pets	No pets	No pets	No pets	No pets	No
35	BK57A	Bangkong	Uninfected	Uninfected	Uninfected	Uninfected	0	0	0	More than 18	Unemployed	Not working	Primary education	Formal education	Less than RM2208	No	No	Yes	Yes	Treated	Yes	Toilet/Bathroom	Toilet/Bathroom	Proper	Yes	Yes	Yes	Yes	Yes	Yes	Free moving	Indiscriminately	Yes	No	Yes	No
36	BK58A	Bangkong	Infected	Infected	Uninfected	Uninfected	102	0	0	More than 18	NA	NA	NA	NA	NA	NA	NA	NA	NA	NA	NA	NA	NA	NA	NA	NA	NA	NA	NA	NA	NA	NA	NA	NA	NA	No record
37	BK59A	Bangkong	Uninfected	Uninfected	Uninfected	Uninfected	0	0	0	More than 18	NA	NA	NA	NA	NA	NA	NA	NA	NA	NA	NA	NA	NA	NA	NA	NA	NA	NA	NA	NA	NA	NA	NA	NA	NA	No record
38	BK59C	Bangkong	Uninfected	Uninfected	Uninfected	Uninfected	0	0	0	Less than 18	NA	NA	NA	NA	NA	NA	NA	NA	NA	NA	NA	NA	NA	NA	NA	NA	NA	NA	NA	NA	NA	NA	NA	NA	NA	No record
39	BK60A	Bangkong	Uninfected	Uninfected	Uninfected	Uninfected	0	0	0	More than 18	Non-skilled worker	Working	Secondary education	Formal education	More than RM2208	Yes	Yes	Yes	Yes	Treated	Yes	Toilet/Bathroom	Toilet/Bathroom	Improper	Yes	Yes	No	Yes	Yes	No	No pets	No pets	No pets	No pets	No pets	No
40	BK61A	Bangkong	Uninfected	Uninfected	Uninfected	Uninfected	0	0	0	More than 18	Housewife	Not working	Primary education	Formal education	NA	No	No	No	Yes	Treated	Yes	Toilet/Bathroom	Toilet/Bathroom	Improper	No	NA	No	Yes	No	Yes	Free moving	Indiscriminately	No	No	Yes	No
41	BK62A	Bangkong	Uninfected	Uninfected	Uninfected	Uninfected	0	0	0	More than 18	Non-skilled worker	Working	Primary education	Formal education	Less than RM2208	No	No	Yes	Yes	Treated	Yes	Toilet/Bathroom	Toilet/Bathroom	Proper	Yes	Yes	No	Yes	Yes	Yes	Free moving	Indiscriminately	No	No	Yes	Don't know
42	BK62B	Bangkong	Uninfected	Uninfected	Uninfected	Uninfected	0	0	0	More than 18	Housewife	Not working	Primary education	Formal education	Less than RM2208	No	No	No	No	Treated	Yes	Toilet/Bathroom	Toilet/Bathroom	Proper	Yes	Yes	Yes	Yes	Yes	Yes	Inside the cage	Proper place	Yes	No	Yes	No
43	BK62C	Bangkong	Uninfected	Uninfected	Uninfected	Uninfected	0	0	0	More than 18	NA	NA	NA	NA	Less than RM2208	NA	NA	NA	NA	Treated	Yes	NA	NA	NA	NA	NA	NA	NA	NA	Yes	Inside the cage	Proper place	NA	NA	NA	No record
44	BK62D	Bangkong	Infected	Infected	Uninfected	Uninfected	76.5	0	0	Less than 18	Student	Not working	Primary education	Formal education	Less than RM2208	No	No	No	No	Treated	Yes	Toilet/Bathroom	Toilet/Bathroom	Proper	Yes	Yes	No	Yes	Yes	Yes	Inside the cage	Proper place	No	No	Yes	No
45	BK63A	Bangkong	Uninfected	Uninfected	Uninfected	Uninfected	0	0	0	More than 18	Non-skilled worker	Working	Primary education	Formal education	Less than RM2208	No	No	Yes	Yes	Treated	Yes	Toilet/Bathroom	Toilet/Bathroom	Proper	Yes	Yes	Yes	Yes	NA	No	No pets	No pets	No pets	No pets	No pets	Don't know
46	BK102A	Bangkong	Uninfected	Uninfected	Uninfected	Uninfected	0	0	0	More than 18	NA	NA	NA	NA	NA	NA	NA	NA	NA	NA	NA	NA	NA	NA	NA	NA	NA	NA	NA	NA	NA	NA	NA	NA	NA	No record
47	BK105A	Bangkong	Uninfected	Uninfected	Uninfected	Uninfected	0	0	0	More than 18	Retiree	Not working	Primary education	Formal education	Less than RM2208	No	No	Yes	Yes	Treated	Yes	Toilet/Bathroom	Not toilet/bathroom	Improper	No	Yes	Yes	No	Yes	Yes	Free moving	Indiscriminately	No	No	Yes	No
48	JJ3E	Sepat	Infected	Infected	Infected	Infected	29937	9231	178.5	Less than 18	Children not going to school	Not working	No formal education	No formal education	NA	No	Yes	No	Yes	Untreated	Yes	Toilet/Bathroom	Toilet/Bathroom	Improper	No	No	Yes	Yes	Yes	No	No pets	No pets	No pets	No pets	No pets	Don't know
49	JJ5A	Sepat	Uninfected	Uninfected	Uninfected	Uninfected	0	0	0	More than 18	Non-skilled worker	Working	Primary education	Formal education	Less than RM2208	No	No	Yes	Yes	Treated	Yes	Toilet/Bathroom	Toilet/Bathroom	Improper	Yes	Yes	Yes	Yes	Yes	Yes	Inside the cage	Proper place	No	No	Yes	No
50	JJ5B	Sepat	Uninfected	Uninfected	Uninfected	Uninfected	0	0	0	More than 18	Housewife	Not working	Primary education	Formal education	Less than RM2208	No	No	Yes	Yes	Treated	Yes	Toilet/Bathroom	Toilet/Bathroom	Improper	Yes	Yes	Yes	Yes	Yes	Yes	Inside the cage	Proper place	No	No	Yes	No
51	JJ7A	Sepat	Uninfected	Uninfected	Uninfected	Uninfected	0	0	0	More than 18	Non-skilled worker	Working	Secondary education	Formal education	More than RM2208	Yes	Yes	Yes	Yes	Treated	Yes	Toilet/Bathroom	Not toilet/bathroom	Improper	Yes	Yes	Yes	No	Yes	No	No pets	No pets	No pets	No pets	No pets	No
52	JT4B	Sepat	Infected	Infected	Uninfected	Uninfected	331.5	0	0	More than 18	Fisherman	Working	Primary education	Formal education	Less than RM2208	No	Yes	No	Yes	Treated	Yes	Toilet/Bathroom	Toilet/Bathroom	Proper	Yes	Yes	Yes	Yes	Yes	Yes	Free moving	Indiscriminately	No	No	No	No
53	JC3B	Sepat	Infected	Uninfected	Infected	Infected	0	357	484.5	More than 18	Skilled worker	Working	Primary education	Formal education	Less than RM2208	No	Yes	Yes	Yes	Treated	Yes	Toilet/Bathroom	Toilet/Bathroom	Improper	Yes	Yes	No	Yes	Yes	Yes	Free moving	Indiscriminately	Yes	No	Yes	Don't know
54	JC5A	Sepat	Infected	Infected	Uninfected	Uninfected	408	0	0	More than 18	Non-skilled worker	Working	Primary education	Formal education	Less than RM2208	Yes	Yes	Yes	Yes	Treated	Yes	Toilet/Bathroom	Toilet/Bathroom	Improper	No	Yes	No	Yes	No	Yes	Free moving	Indiscriminately	Yes	No	Yes	Don't know
55	JC5B	Sepat	Uninfected	Uninfected	Uninfected	Uninfected	0	0	0	More than 18	Skilled worker	Working	Primary education	Formal education	Less than RM2208	Yes	No	Yes	Yes	Treated	Yes	Toilet/Bathroom	Toilet/Bathroom	Improper	Yes	Yes	Yes	Yes	Yes	Yes	Free moving	Indiscriminately	No	No	Yes	No
56	JC6B	Sepat	Infected	Infected	Uninfected	Uninfected	25.5	0	0	More than 18	Housewife	Not working	Secondary education	Formal education	Less than RM2208	No	No	Yes	Yes	Treated	Yes	Toilet/Bathroom	Toilet/Bathroom	Proper	Yes	Yes	Yes	No	Yes	Yes	Inside the cage	Indiscriminately	Yes	No	Yes	Don't know
57	JC23C	Sepat	Infected	Infected	Uninfected	Infected	612	0	408	Less than 18	Student	Not working	Primary education	Formal education	Less than RM2208	No	No	No	No	Treated	No	Toilet/Bathroom	Toilet/Bathroom	Improper	Yes	Yes	No	No	No	Yes	Free moving	Indiscriminately	Yes	No	No	Don't know
58	JC23E	Sepat	Infected	Infected	Uninfected	Uninfected	204	0	0	Less than 18	Children not going to school	Not working	No formal education	No formal education	Less than RM2208	No	No	No	Yes	Treated	No	Toilet/Bathroom	Toilet/Bathroom	Improper	No	No	No	No	No	Yes	Free moving	Proper place	Yes	No	No	Don't know
59	JL3B	Sepat	Uninfected	Uninfected	Uninfected	Uninfected	0	0	0	More than 18	Housewife	Not working	Secondary education	Formal education	Less than RM2208	No	No	Yes	No	Treated	Yes	Toilet/Bathroom	Toilet/Bathroom	Improper	Yes	Yes	Yes	Yes	Yes	Yes	Inside the cage	Indiscriminately	No	No	Yes	No
60	JL3D	Sepat	Uninfected	Uninfected	Uninfected	Uninfected	0	0	0	Less than 18	Student	Not working	Primary education	Formal education	Less than RM2208	No	No	Yes	No	Treated	Yes	Toilet/Bathroom	Toilet/Bathroom	Improper	No	No	No	Yes	No	Yes	Free moving	Indiscriminately	No	No	Yes	Don't know
61	JL6C	Sepat	Infected	Infected	Uninfected	Uninfected	153	0	0	Less than 18	NA	NA	NA	NA	NA	NA	NA	NA	NA	NA	NA	NA	NA	NA	NA	NA	NA	NA	NA	NA	NA	NA	NA	NA	NA	No record
62	JL16A	Sepat	Infected	Infected	Uninfected	Uninfected	229.5	0	0	More than 18	NA	NA	NA	NA	NA	NA	NA	NA	NA	NA	NA	NA	NA	NA	NA	NA	NA	NA	NA	NA	NA	NA	NA	NA	NA	No record
63	JL16B	Sepat	Infected	Infected	Uninfected	Uninfected	51	0	0	More than 18	NA	NA	NA	NA	NA	NA	NA	NA	NA	NA	NA	NA	NA	NA	NA	NA	NA	NA	NA	NA	NA	NA	NA	NA	NA	No record
64	JL19A	Sepat	Uninfected	Uninfected	Uninfected	Uninfected	0	0	0	More than 18	Farmer/ farm worker	Working	Primary education	Formal education	More than RM2208	No	No	No	Yes	Treated	Yes	Toilet/Bathroom	Toilet/Bathroom	Proper	Yes	Yes	Yes	Yes	Yes	Yes	Free moving	Indiscriminately	No	No	Yes	No
65	JL19B	Sepat	Uninfected	Uninfected	Uninfected	Uninfected	0	0	0	More than 18	Housewife	Not working	Secondary education	Formal education	Less than RM2208	No	No	No	Yes	Treated	Yes	Toilet/Bathroom	Toilet/Bathroom	Proper	No	Yes	No	Yes	Yes	Yes	Free moving	Indiscriminately	Yes	No	Yes	No
66	JL23A	Sepat	Infected	Infected	Uninfected	Uninfected	127.5	0	0	More than 18	Housewife	Not working	Secondary education	Formal education	Less than RM2208	No	No	Yes	Yes	Treated	Yes	Toilet/Bathroom	Toilet/Bathroom	Improper	Yes	Yes	Yes	Yes	Yes	No	No pets	No pets	No pets	No pets	No pets	Don't know
67	JL25B	Sepat	Uninfected	Uninfected	Uninfected	Uninfected	0	0	0	More than 18	Non-skilled worker	Working	Secondary education	Formal education	Less than RM2208	Yes	No	Yes	Yes	NA	NA	Toilet/Bathroom	Toilet/Bathroom	Improper	Yes	Yes	Yes	Yes	Yes	Yes	Inside the cage	Indiscriminately	Yes	No	No	No
68	JK1A	Sepat	Infected	Infected	Infected	Infected	30370.5	19584	127.5	More than 18	NA	NA	NA	NA	NA	NA	NA	NA	NA	NA	NA	NA	NA	NA	NA	NA	NA	NA	NA	NA	NA	NA	NA	NA	NA	No record
69	JK11D	Sepat	Infected	Infected	Infected	Infected	44701.5	68416.5	408	Less than 18	Student	Not working	Primary education	Formal education	NA	Yes	Yes	No	Yes	Treated	No	Toilet/Bathroom	Toilet/Bathroom	Improper	No	Yes	No	Yes	No	No	No pets	No pets	No pets	No pets	No pets	Don't know
70	JK14A	Sepat	Infected	Infected	Uninfected	Uninfected	408	0	0	More than 18	NA	NA	NA	NA	Less than RM2208	NA	NA	NA	NA	Treated	Yes	NA	NA	NA	NA	NA	NA	NA	NA	No	No pets	No pets	No pets	No pets	No pets	No record
71	JK14C	Sepat	Infected	Infected	Infected	Uninfected	382.5	76.5	0	Less than 18	Student	Not working	Pre-school	No formal education	Less than RM2208	No	No	No	Yes	Treated	Yes	Toilet/Bathroom	Toilet/Bathroom	Improper	Yes	Yes	Yes	Yes	Yes	No	No pets	No pets	No pets	No pets	No pets	Don't know
72	JK35C	Sepat	Infected	Infected	Uninfected	Infected	306	0	76.5	More than 18	Farmer/ farm worker	Working	Primary education	Formal education	Less than RM2208	Yes	No	Yes	Yes	Treated	Yes	Not toilet/bathroom	Not toilet/bathroom	Improper	Yes	Yes	Yes	No	Yes	Yes	Inside the cage	Proper place	Yes	No	Yes	Don't know
73	JK35B	Sepat	Infected	Infected	Infected	Uninfected	10098	19354.5	0	More than 18	NA	NA	NA	NA	Less than RM2208	NA	NA	NA	NA	Treated	Yes	NA	NA	NA	NA	NA	NA	NA	NA	Yes	Inside the cage	Proper place	NA	NA	NA	No record
74	JQ2A	Sepat	Uninfected	Uninfected	Uninfected	Uninfected	0	0	0	More than 18	Skilled worker	Working	Tertiary education	Formal education	Less than RM2208	No	No	Yes	Yes	Untreated	Yes	Toilet/Bathroom	Toilet/Bathroom	Improper	Yes	Yes	Yes	Yes	No	Yes	Free moving	Indiscriminately	Yes	No	NA	No
75	JQ3B	Sepat	Uninfected	Uninfected	Uninfected	Uninfected	0	0	0	More than 18	Housewife	Not working	Primary education	Formal education	Less than RM2208	Yes	Yes	Yes	Yes	Treated	Yes	Toilet/Bathroom	Toilet/Bathroom	Improper	Yes	Yes	No	No	No	Yes	Free moving	Indiscriminately	Yes	No	Yes	No
76	JQ4A	Sepat	Infected	Infected	Uninfected	Uninfected	76.5	0	0	More than 18	Fisherman	Working	Primary education	Formal education	Less than RM2208	No	No	No	Yes	Treated	Yes	Toilet/Bathroom	Toilet/Bathroom	Improper	No	Yes	Yes	Yes	Yes	Yes	Free moving	Indiscriminately	No	No	Yes	Don't know
77	JQ4B	Sepat	Uninfected	Uninfected	Uninfected	Uninfected	0	0	0	More than 18	Housewife	Not working	Primary education	Formal education	Less than RM2208	No	No	Yes	Yes	Treated	Yes	Toilet/Bathroom	Toilet/Bathroom	Proper	Yes	Yes	Yes	Yes	Yes	Yes	Free moving	Indiscriminately	No	No	Yes	No
78	JQ4D	Sepat	Uninfected	Uninfected	Uninfected	Uninfected	0	0	0	More than 18	NA	NA	NA	NA	Less than RM2208	NA	NA	NA	NA	Treated	Yes	NA	NA	NA	NA	NA	NA	NA	NA	Yes	Free moving	Indiscriminately	NA	NA	NA	No record
79	JQ4E	Sepat	Infected	Infected	Uninfected	Uninfected	204	0	0	More than 18	NA	NA	NA	NA	Less than RM2208	NA	NA	NA	NA	Treated	Yes	NA	NA	NA	NA	NA	NA	NA	NA	Yes	Free moving	Indiscriminately	NA	NA	NA	No record
80	JQ9A	Sepat	Uninfected	Uninfected	Uninfected	Uninfected	0	0	0	More than 18	NA	NA	NA	NA	NA	NA	NA	NA	NA	NA	NA	NA	NA	NA	NA	NA	NA	NA	NA	NA	NA	NA	NA	NA	NA	No record
81	JQ12A	Sepat	Infected	Infected	Uninfected	Infected	204	0	153	More than 18	NA	NA	NA	NA	Less than RM2208	NA	NA	NA	NA	Treated	Yes	NA	NA	NA	NA	NA	NA	NA	NA	Yes	Free moving	Indiscriminately	NA	NA	NA	No record
82	JQ12B	Sepat	Infected	Infected	Uninfected	Uninfected	153	0	0	More than 18	Skilled worker	Working	Primary education	Formal education	Less than RM2208	Yes	No	Yes	No	Treated	Yes	Toilet/Bathroom	Toilet/Bathroom	Improper	Yes	Yes	Yes	No	Yes	Yes	Free moving	Indiscriminately	No	No	Yes	Don't know
83	JQ19B	Sepat	Uninfected	Uninfected	Uninfected	Uninfected	0	0	0	More than 18	Housewife	Not working	Secondary education	Formal education	Less than RM2208	Yes	Yes	Yes	Yes	Treated	Yes	Toilet/Bathroom	Toilet/Bathroom	Proper	Yes	Yes	No	Yes	Yes	Yes	Free moving	Indiscriminately	No	No	Yes	No
84	JQ19C	Sepat	Uninfected	Uninfected	Uninfected	Uninfected	0	0	0	Less than 18	Student	Not working	Primary education	Formal education	Less than RM2208	No	No	No	No	Treated	Yes	Toilet/Bathroom	Toilet/Bathroom	Proper	Yes	Yes	Yes	Yes	Yes	Yes	Free moving	Indiscriminately	Yes	No	Yes	No
85	JH2A	Sepat	Infected	Uninfected	Uninfected	Infected	0	0	637.5	More than 18	NA	NA	NA	NA	NA	NA	NA	NA	NA	NA	NA	NA	NA	NA	NA	NA	NA	NA	NA	NA	NA	NA	NA	NA	NA	No record
86	JH2B	Sepat	Infected	Infected	Uninfected	Uninfected	25.5	0	0	More than 18	NA	NA	NA	NA	NA	NA	NA	NA	NA	NA	NA	NA	NA	NA	NA	NA	NA	NA	NA	NA	NA	NA	NA	NA	NA	No record
87	JH9B	Sepat	Uninfected	Uninfected	Uninfected	Uninfected	0	0	0	More than 18	Housewife	Not working	Secondary education	Formal education	Less than RM2208	No	No	Yes	Yes	Treated	Yes	Toilet/Bathroom	Toilet/Bathroom	Proper	Yes	Yes	Yes	Yes	Yes	Yes	Inside the cage	Proper place	Yes	Yes	Yes	No
88	JH12B	Sepat	Uninfected	Uninfected	Uninfected	Uninfected	0	0	0	More than 18	Housewife	Not working	Primary education	Formal education	Less than RM2208	No	No	Yes	No	Treated	Yes	Toilet/Bathroom	Toilet/Bathroom	Improper	No	No	Yes	No	Yes	Yes	Free moving	Indiscriminately	Yes	No	NA	No
89	JH18B	Sepat	Infected	Infected	Uninfected	Uninfected	51	0	0	More than 18	Unemployed	Not working	Secondary education	Formal education	Less than RM2208	No	No	No	Yes	NA	NA	Toilet/Bathroom	Toilet/Bathroom	Improper	Yes	No	No	Yes	Yes	Yes	Free moving	Indiscriminately	No	No	Yes	No
90	KR004B	Rasau	Infected	Infected	Uninfected	Uninfected	102	0	0	More than 18	Housewife	Not working	No formal education	No formal education	Less than RM2208	No	No	No	Yes	Untreated	No	Not toilet/bathroom	Toilet/Bathroom	Proper	Yes	Yes	Yes	Yes	NA	No	No pets	No pets	No pets	No pets	No pets	Don't know
91	KR004E	Rasau	Infected	Infected	Uninfected	Infected	1708.5	0	25.5	Less than 18	Student	Not working	Primary education	Formal education	Less than RM2208	No	No	No	Yes	Untreated	No	Not toilet/bathroom	Toilet/Bathroom	Proper	Yes	Yes	No	Yes	NA	No	No pets	No pets	No pets	No pets	No pets	Yes
92	KR004F	Rasau	Infected	Infected	Uninfected	Infected	2473.5	0	25.5	Less than 18	Children not going to school	Not working	No formal education	No formal education	Less than RM2208	No	No	No	Yes	Untreated	No	Not toilet/bathroom	Toilet/Bathroom	Proper	Yes	Yes	No	Yes	NA	No	No pets	No pets	No pets	No pets	No pets	Don't know
93	KR005C	Rasau	Infected	Infected	Uninfected	Infected	522.75	0	25.5	Less than 18	Student	Not working	Primary education	Formal education	Less than RM2208	No	No	No	Yes	Untreated	No	Toilet/Bathroom	Not toilet/bathroom	Improper	Yes	Yes	No	No	NA	No	No pets	No pets	No pets	No pets	No pets	No
94	KR026A	Rasau	Infected	Infected	Uninfected	Infected	38.25	0	331.5	More than 18	Farmer/ farm worker	Working	Primary education	Formal education	Less than RM2208	No	No	Yes	Yes	Treated	Yes	Toilet/Bathroom	Not toilet/bathroom	Improper	Yes	Yes	Yes	Yes	Yes	Yes	Free moving	Indiscriminately	No	No	Yes	No
95	KR026D	Rasau	Infected	Infected	Uninfected	Infected	127.5	0	306	Less than 18	Rubber tapper	Working	Secondary education	Formal education	Less than RM2208	No	No	Yes	Yes	Treated	Yes	Not toilet/bathroom	Not toilet/bathroom	Improper	Yes	Yes	Yes	No	NA	Yes	Free moving	Indiscriminately	Yes	No	Yes	No
96	KR026E	Rasau	Infected	Infected	Uninfected	Uninfected	51	0	0	Less than 18	Rubber tapper	Working	Secondary education	Formal education	Less than RM2208	No	No	Yes	Yes	Treated	Yes	Not toilet/bathroom	Not toilet/bathroom	Improper	Yes	Yes	Yes	No	NA	Yes	Free moving	Indiscriminately	Yes	No	Yes	No
97	KR026F	Rasau	Infected	Infected	Uninfected	Uninfected	1836	0	0	More than 18	Housewife	Not working	Secondary education	Formal education	Less than RM2208	Yes	Yes	Yes	Yes	Treated	No	Toilet/Bathroom	Toilet/Bathroom	Improper	Yes	Yes	No	Yes	Yes	Yes	Free moving	Indiscriminately	No	No	Yes	Don't know
98	KR030D	Rasau	Infected	Infected	Uninfected	Uninfected	51	0	0	More than 18	Housewife	Not working	No formal education	No formal education	Less than RM2208	Yes	No	No	Yes	Untreated	No	Toilet/Bathroom	Toilet/Bathroom	Improper	Yes	Yes	Yes	Yes	Yes	Yes	Free moving	Indiscriminately	No	No	No	No
99	KR032A	Rasau	Infected	Infected	Uninfected	Uninfected	153	0	0	More than 18	Farmer/ farm worker	Working	No formal education	No formal education	Less than RM2208	NA	NA	NA	NA	NA	NA	NA	NA	NA	NA	NA	NA	NA	NA	No	No pets	No pets	No pets	No pets	No pets	No
100	KR032C	Rasau	Infected	Uninfected	Uninfected	Infected	0	0	1083.75	More than 18	Rubber tapper	Working	Secondary education	Formal education	Less than RM2208	Yes	No	Yes	Yes	NA	NA	Toilet/Bathroom	Toilet/Bathroom	Improper	Yes	Yes	Yes	Yes	Yes	No	No pets	No pets	No pets	No pets	No pets	No
101	KR033B	Rasau	Infected	Infected	Uninfected	Uninfected	12.75	0	0	More than 18	Housewife	Not working	Secondary education	Formal education	Less than RM2208	No	No	Yes	Yes	Untreated	No	Not toilet/bathroom	Not toilet/bathroom	Improper	Yes	Yes	Yes	Yes	Yes	Yes	Free moving	Indiscriminately	No	Yes	No	No
102	KR033C	Rasau	Infected	Infected	Uninfected	Infected	1122	0	25.5	Less than 18	Student	Not working	Primary education	Formal education	Less than RM2208	No	No	No	No	Untreated	No	Toilet/Bathroom	Not toilet/bathroom	Improper	Yes	Yes	Yes	No	Yes	No	No pets	No pets	No pets	No pets	No pets	No
103	KR042A	Rasau	Infected	Infected	Uninfected	Uninfected	561	0	0	More than 18	Rubber tapper	Working	No formal education	No formal education	Less than RM2208	Yes	Yes	No	Yes	Treated	No	Not toilet/bathroom	Not toilet/bathroom	Improper	Yes	Yes	Yes	Yes	Yes	No	No pets	No pets	No pets	No pets	No pets	No
104	KR042B	Rasau	Infected	Infected	Uninfected	Infected	561	0	25.5	More than 18	Housewife	Not working	No formal education	No formal education	Less than RM2208	Yes	Yes	Yes	Yes	Treated	No	Toilet/Bathroom	Toilet/Bathroom	Improper	Yes	Yes	Yes	Yes	No	No	No pets	No pets	No pets	No pets	No pets	Don't know
105	KR042C	Rasau	Infected	Infected	Uninfected	Infected	306	0	102	More than 18	NA	NA	NA	NA	Less than RM2208	NA	NA	NA	NA	Treated	No	NA	NA	NA	NA	NA	NA	NA	NA	No	No pets	No pets	No pets	No pets	No pets	No record
106	KR042E	Rasau	Infected	Infected	Uninfected	Infected	8236.5	0	25.5	Less than 18	Children not going to school	Not working	No formal education	No formal education	Less than RM2208	Yes	Yes	No	Yes	Treated	No	NA	NA	NA	NA	NA	NA	NA	NA	No	No pets	No pets	No pets	No pets	No pets	No
107	KR047A	Rasau	Infected	Infected	Uninfected	Uninfected	459	0	0	More than 18	Rubber tapper	Working	No formal education	No formal education	Less than RM2208	Yes	Yes	No	Yes	Treated	Yes	Toilet/Bathroom	Toilet/Bathroom	Improper	Yes	Yes	Yes	Yes	NA	No	No pets	No pets	No pets	No pets	No pets	Don't know
108	KR048B	Rasau	Infected	Infected	Uninfected	Uninfected	905.25	0	0	More than 18	Housewife	Not working	Primary education	Formal education	Less than RM2208	No	No	Yes	Yes	Untreated	No	Toilet/Bathroom	Toilet/Bathroom	Improper	No	No	No	Yes	Yes	Yes	Free moving	Indiscriminately	No	No	Yes	No
109	KR048C	Rasau	Infected	Infected	Uninfected	Uninfected	2091	0	0	Less than 18	Student	Not working	Primary education	Formal education	Less than RM2208	No	No	Yes	No	Treated	No	Not toilet/bathroom	Not toilet/bathroom	Improper	No	No	No	Yes	No	Yes	Inside the cage	Indiscriminately	Yes	No	Yes	No
110	KR050D	Rasau	Infected	Infected	Infected	Infected	3684.75	21764.2	7815.75	Less than 18	Student	Not working	Primary education	Formal education	Less than RM2208	No	No	No	Yes	Treated	Yes	Toilet/Bathroom	Toilet/Bathroom	Improper	Yes	Yes	No	No	Yes	Yes	Inside the cage	Indiscriminately	No	No	Yes	Don't know
111	KR056A	Rasau	Infected	Infected	Uninfected	Uninfected	255	0	0	More than 18	Rubber tapper	Working	Primary education	Formal education	Less than RM2208	No	No	Yes	Yes	Treated	Yes	Toilet/Bathroom	Toilet/Bathroom	Improper	Yes	Yes	Yes	No	Yes	Yes	Free moving	Indiscriminately	No	No	Yes	No
112	KR057B	Rasau	Infected	Uninfected	Uninfected	Infected	0	0	892.5	More than 18	Housewife	Not working	No formal education	No formal education	Less than RM2208	No	No	Yes	No	Treated	Yes	Toilet/Bathroom	Toilet/Bathroom	Improper	Yes	Yes	Yes	Yes	Yes	Yes	Free moving	Indiscriminately	No	Yes	No	Don't know
113	KR059B	Rasau	Infected	Infected	Uninfected	Uninfected	739.5	0	0	More than 18	Housewife	Not working	Secondary education	Formal education	Less than RM2208	NA	NA	NA	NA	Treated	Yes	Toilet/Bathroom	Toilet/Bathroom	Improper	Yes	Yes	Yes	Yes	No	No	No pets	No pets	No pets	No pets	No pets	Don't know
114	KR059C	Rasau	Infected	Infected	Uninfected	Uninfected	459	0	0	Less than 18	Student	Not working	Pre-school	No formal education	Less than RM2208	Yes	Yes	Yes	Yes	Treated	Yes	Toilet/Bathroom	Toilet/Bathroom	Improper	Yes	Yes	No	Yes	Yes	Yes	Free moving	Indiscriminately	Yes	No	No	Yes
115	KR060B	Rasau	Uninfected	Uninfected	Uninfected	Uninfected	0	0	0	More than 18	Housewife	Not working	Primary education	Formal education	Less than RM2208	NA	NA	NA	NA	NA	NA	NA	NA	NA	NA	NA	NA	NA	NA	No	No pets	No pets	No pets	No pets	No pets	Don't know
116	KR060C	Rasau	Uninfected	Uninfected	Uninfected	Uninfected	0	0	0	Less than 18	Children not going to school	Not working	No formal education	No formal education	Less than RM2208	No	No	No	No	NA	NA	Toilet/Bathroom	Toilet/Bathroom	Improper	Yes	No	No	Yes	NA	Yes	Free moving	Indiscriminately	Yes	No	No	Don't know
117	KR063A	Rasau	Uninfected	Uninfected	Uninfected	Uninfected	0	0	0	More than 18	Farmer/ farm worker	Working	No formal education	No formal education	Less than RM2208	No	No	Yes	No	NA	NA	Toilet/Bathroom	Toilet/Bathroom	Improper	Yes	Yes	Yes	Yes	Yes	Yes	Free moving	Indiscriminately	Yes	No	Yes	No
118	KR063C	Rasau	Infected	Infected	Uninfected	Uninfected	573.75	0	0	Less than 18	Student	Not working	Primary education	Formal education	Less than RM2208	No	No	No	No	NA	NA	Toilet/Bathroom	Toilet/Bathroom	Proper	Yes	Yes	No	Yes	Yes	Yes	Free moving	Indiscriminately	Yes	Yes	Yes	Don't know
119	KR067A	Rasau	Infected	Infected	Uninfected	Uninfected	191.25	0	0	More than 18	Rubber tapper	Working	No formal education	No formal education	Less than RM2208	No	No	No	No	Untreated	Yes	Not toilet/bathroom	Not toilet/bathroom	Improper	No	Yes	No	Yes	Yes	Yes	Free moving	Indiscriminately	Yes	No	Yes	No
120	KR067B	Rasau	Infected	Uninfected	Uninfected	Infected	0	0	688.5	More than 18	Housewife	Not working	No formal education	No formal education	Less than RM2208	No	No	No	Yes	Untreated	Yes	Toilet/Bathroom	Toilet/Bathroom	Improper	Yes	Yes	Yes	Yes	NA	Yes	Inside the cage	Indiscriminately	No	No	Yes	Don't know
121	KR067E	Rasau	Infected	Infected	Uninfected	Infected	1096.5	0	331.5	More than 18	Rubber tapper	Working	No formal education	No formal education	Less than RM2208	No	No	No	No	Untreated	Yes	Not toilet/bathroom	Not toilet/bathroom	Improper	Yes	Yes	Yes	Yes	Yes	No	No pets	No pets	No pets	No pets	No pets	Don't know
122	KR067F	Rasau	Infected	Infected	Uninfected	Infected	6273	0	204	Less than 18	Non-skilled worker	Working	Secondary education	Formal education	Less than RM2208	No	No	Yes	Yes	Untreated	Yes	Toilet/Bathroom	Not toilet/bathroom	Improper	Yes	Yes	Yes	Yes	Yes	Yes	Free moving	Indiscriminately	Yes	No	Yes	Don't know
123	KR067G	Rasau	Infected	Infected	Uninfected	Uninfected	892.5	0	0	Less than 18	Others	Working	No formal education	No formal education	Less than RM2208	No	No	No	Yes	Untreated	Yes	Toilet/Bathroom	Not toilet/bathroom	Improper	Yes	Yes	No	No	Yes	Yes	Free moving	Indiscriminately	Yes	No	Yes	Don't know
124	KR067H	Rasau	Infected	Infected	Uninfected	Infected	4488	0	51	Less than 18	Housewife	Not working	Secondary education	Formal education	Less than RM2208	No	No	Yes	Yes	Untreated	Yes	Toilet/Bathroom	Toilet/Bathroom	Proper	Yes	Yes	Yes	Yes	NA	Yes	Free moving	Indiscriminately	Yes	No	Yes	Don't know
125	KR069A	Rasau	Infected	Infected	Infected	Infected	637.5	25.5	433.5	More than 18	Farmer/ farm worker	Working	No formal education	No formal education	Less than RM2208	No	No	Yes	Yes	Treated	No	Not toilet/bathroom	Not toilet/bathroom	Improper	Yes	Yes	No	No	Yes	Yes	Free moving	Indiscriminately	Yes	No	No	No
126	KR069B	Rasau	Infected	Infected	Uninfected	Uninfected	7573.5	0	0	More than 18	Housewife	Not working	No formal education	No formal education	Less than RM2208	No	No	No	Yes	Untreated	No	Toilet/Bathroom	Not toilet/bathroom	Improper	No	Yes	Yes	Yes	Yes	Yes	Free moving	Indiscriminately	No	Yes	Yes	No
127	KR069D	Rasau	Infected	Infected	Uninfected	Infected	1300.5	0	12138	More than 18	NA	NA	NA	NA	Less than RM2208	NA	NA	NA	NA	Untreated	No	NA	NA	NA	NA	NA	NA	NA	NA	Yes	Free moving	Indiscriminately	NA	NA	NA	No record
128	KR069H	Rasau	Infected	Infected	Uninfected	Infected	1147.5	0	1045.5	Less than 18	Children not going to school	Not working	No formal education	No formal education	Less than RM2208	NA	No	No	No	Untreated	No	Toilet/Bathroom	Not toilet/bathroom	Improper	No	Yes	Yes	Yes	NA	Yes	Free moving	Indiscriminately	NA	NA	NA	Don't know
129	KR070B	Rasau	Infected	Infected	Uninfected	Uninfected	892.5	0	0	More than 18	Housewife	Not working	No formal education	No formal education	Less than RM2208	No	Yes	No	Yes	Treated	No	Not toilet/bathroom	Not toilet/bathroom	Improper	Yes	Yes	Yes	Yes	Yes	Yes	Free moving	Indiscriminately	No	No	No	Don't know
130	KR082B	Rasau	Infected	Infected	Uninfected	Uninfected	3366	0	0	More than 18	Housewife	Not working	Secondary education	Formal education	Less than RM2208	No	No	No	Yes	Treated	Yes	Not toilet/bathroom	Toilet/Bathroom	Improper	Yes	Yes	Yes	Yes	No	No	No pets	No pets	No pets	No pets	No pets	No
131	KR091A	Rasau	Uninfected	Uninfected	Uninfected	Uninfected	0	0	0	More than 18	Rubber tapper	Working	No formal education	No formal education	Less than RM2208	No	Yes	Yes	Yes	Treated	Yes	Toilet/Bathroom	Toilet/Bathroom	Improper	Yes	Yes	Yes	Yes	Yes	Yes	Free moving	Indiscriminately	No	No	Yes	Yes
132	KR091C	Rasau	Uninfected	Uninfected	Uninfected	Uninfected	0	0	0	Less than 18	Student	Not working	Secondary education	Formal education	Less than RM2208	No	No	No	Yes	Treated	Yes	Toilet/Bathroom	Toilet/Bathroom	Proper	Yes	Yes	No	Yes	Yes	No	No pets	No pets	No pets	No pets	No pets	Don't know
133	KR095A	Rasau	Infected	Infected	Uninfected	Infected	612	0	76.5	More than 18	Non-skilled worker	Working	NA	NA	Less than RM2208	No	No	No	Yes	Treated	No	Not toilet/bathroom	Not toilet/bathroom	Proper	Yes	Yes	No	Yes	Yes	No	No pets	No pets	No pets	No pets	No pets	Don't know
134	KR095B	Rasau	Infected	Uninfected	Uninfected	Infected	0	0	535.5	More than 18	Housewife	Not working	No formal education	No formal education	Less than RM2208	No	No	No	Yes	Treated	No	Not toilet/bathroom	Not toilet/bathroom	Proper	No	Yes	Yes	Yes	Yes	No	No pets	No pets	No pets	No pets	No pets	Don't know
135	KR099A	Rasau	Infected	Infected	Uninfected	Uninfected	51	0	0	More than 18	Rubber tapper	Working	No formal education	No formal education	Less than RM2208	No	No	No	No	Treated	Yes	Not toilet/bathroom	Not toilet/bathroom	Improper	No	Yes	No	Yes	Yes	Yes	Free moving	Indiscriminately	Yes	No	Yes	No
136	KR107C	Rasau	Infected	Infected	Uninfected	Uninfected	4398.75	0	0	Less than 18	Student	Not working	Primary education	Formal education	Less than RM2208	No	No	No	Yes	NA	NA	Toilet/Bathroom	Toilet/Bathroom	Improper	Yes	Yes	No	Yes	NA	No	No pets	No pets	No pets	No pets	No pets	Don't know
137	KR107D	Rasau	Infected	Infected	Uninfected	Uninfected	459	0	0	Less than 18	Student	Not working	Primary education	Formal education	Less than RM2208	No	No	No	Yes	NA	NA	Toilet/Bathroom	Not toilet/bathroom	Improper	Yes	Yes	No	No	No	No	No pets	No pets	No pets	No pets	No pets	Don't know
138	SJ001B	Judah	Infected	Infected	Uninfected	Uninfected	102	0	0	More than 18	Housewife	Not working	No formal education	No formal education	Less than RM2208	Yes	Yes	Yes	Yes	Treated	Yes	Toilet/Bathroom	Toilet/Bathroom	Improper	Yes	Yes	Yes	No	Yes	Yes	Free moving	Proper place	No	No	No	No
139	SJ002A	Judah	Uninfected	Uninfected	Uninfected	Uninfected	0	0	0	More than 18	Others	Working	Secondary education	Formal education	Less than RM2208	No	No	Yes	Yes	Treated	Yes	Toilet/Bathroom	Toilet/Bathroom	Improper	Yes	Yes	Yes	Yes	NA	No	No pets	No pets	No pets	No pets	No pets	Don't know
140	SJ003A	Judah	Infected	Infected	Uninfected	Uninfected	969	0	0	More than 18	Housewife	Not working	No formal education	No formal education	Less than RM2208	No	No	Yes	Yes	Treated	Yes	Toilet/Bathroom	Toilet/Bathroom	Proper	Yes	Yes	Yes	Yes	Yes	No	No pets	No pets	No pets	No pets	No pets	No
141	SJ003B	Judah	Infected	Uninfected	Uninfected	Infected	0	0	25.5	More than 18	Fisherman	Working	Primary education	Formal education	Less than RM2208	No	No	No	Yes	Treated	Yes	Toilet/Bathroom	Toilet/Bathroom	Proper	No	Yes	Yes	Yes	Yes	No	No pets	No pets	No pets	No pets	No pets	Don't know
142	SJ003C	Judah	Uninfected	Uninfected	Uninfected	Uninfected	0	0	0	Less than 18	Student	Not working	Primary education	Formal education	Less than RM2208	No	No	Yes	Yes	Treated	Yes	Toilet/Bathroom	Toilet/Bathroom	Proper	Yes	Yes	Yes	Yes	Yes	No	No pets	No pets	No pets	No pets	No pets	Don't know
143	SJ003D	Judah	Uninfected	Uninfected	Uninfected	Uninfected	0	0	0	Less than 18	Student	Not working	Pre-school	No formal education	Less than RM2208	No	No	Yes	Yes	Treated	Yes	Toilet/Bathroom	Toilet/Bathroom	Proper	Yes	Yes	No	Yes	Yes	No	No pets	No pets	No pets	No pets	No pets	Don't know
144	SJ004C	Judah	Infected	Uninfected	Infected	Uninfected	0	25.5	0	Less than 18	NA	NA	NA	NA	NA	NA	NA	NA	NA	NA	NA	NA	NA	NA	NA	NA	NA	NA	NA	NA	NA	NA	NA	NA	NA	No record
145	SJ004D	Judah	Infected	Uninfected	Infected	Uninfected	0	25.5	0	Less than 18	NA	NA	NA	NA	NA	NA	NA	NA	NA	NA	NA	NA	NA	NA	NA	NA	NA	NA	NA	NA	NA	NA	NA	NA	NA	No record
146	SJ010A	Judah	Infected	Uninfected	Uninfected	Infected	0	0	102	More than 18	Non-skilled worker	Working	Primary education	Formal education	Less than RM2208	No	No	Yes	Yes	Treated	Yes	Toilet/Bathroom	Toilet/Bathroom	Improper	Yes	Yes	No	Yes	Yes	No	No pets	No pets	No pets	No pets	No pets	No
147	SJ010B	Judah	Uninfected	Uninfected	Uninfected	Uninfected	0	0	0	More than 18	Housewife	Not working	Primary education	Formal education	Less than RM2208	Yes	Yes	Yes	Yes	Treated	Yes	Toilet/Bathroom	Toilet/Bathroom	Proper	Yes	Yes	Yes	Yes	Yes	No	No pets	No pets	No pets	No pets	No pets	Don't know
148	SJ010C	Judah	Infected	Infected	Uninfected	Uninfected	25.5	0	0	Less than 18	Student	Not working	Primary education	Formal education	Less than RM2208	No	No	No	Yes	Treated	Yes	Toilet/Bathroom	Toilet/Bathroom	Improper	Yes	Yes	No	No	Yes	No	No pets	No pets	No pets	No pets	No pets	Don't know
149	SJ011B	Judah	Infected	Infected	Uninfected	Uninfected	76.5	0	0	Less than 18	Children not going to school	Not working	No formal education	No formal education	Less than RM2208	No	No	No	Yes	NA	NA	Toilet/Bathroom	Toilet/Bathroom	Improper	No	No	No	No	No	No	No pets	No pets	No pets	No pets	No pets	No
150	SJ012A	Judah	Infected	Infected	Uninfected	Infected	382.5	0	7752	More than 18	Fisherman	Working	Secondary education	Formal education	Less than RM2208	No	No	Yes	Yes	NA	NA	Toilet/Bathroom	Toilet/Bathroom	Improper	No	No	No	No	Yes	No	No pets	No pets	No pets	No pets	No pets	Don't know
151	SJ013A	Judah	Uninfected	Uninfected	Uninfected	Uninfected	0	0	0	More than 18	Housewife	Not working	Secondary education	Formal education	Less than RM2208	Yes	Yes	Yes	Yes	NA	NA	Toilet/Bathroom	Toilet/Bathroom	Improper	Yes	Yes	Yes	Yes	Yes	No	No pets	No pets	No pets	No pets	No pets	No
152	SJ013B	Judah	Infected	Infected	Uninfected	Infected	51	0	51	More than 18	Non-skilled worker	Working	Secondary education	Formal education	Less than RM2208	No	No	Yes	Yes	NA	NA	Toilet/Bathroom	Toilet/Bathroom	Improper	Yes	Yes	No	Yes	No	No	No pets	No pets	No pets	No pets	No pets	No
153	SJ016A	Judah	Infected	Infected	Infected	Uninfected	255	27591	0	More than 18	Others	Working	No formal education	No formal education	Less than RM2208	No	No	No	Yes	Treated	No	Toilet/Bathroom	Not toilet/bathroom	Improper	Yes	Yes	Yes	Yes	Yes	No	No pets	No pets	No pets	No pets	No pets	No
154	SJ016B	Judah	Infected	Infected	Infected	Uninfected	255	25.5	0	More than 18	Farmer/ farm worker	Working	Primary education	Formal education	Less than RM2208	No	No	Yes	Yes	Treated	No	Toilet/Bathroom	Not toilet/bathroom	Improper	Yes	Yes	No	Yes	Yes	No	No pets	No pets	No pets	No pets	No pets	Don't know
155	SJ016C	Judah	Infected	Infected	Infected	Infected	561	81804	7650	Less than 18	Student	Not working	Pre-school	No formal education	Less than RM2208	No	No	No	Yes	Treated	No	Toilet/Bathroom	Toilet/Bathroom	Improper	Yes	Yes	No	Yes	Yes	No	No pets	No pets	No pets	No pets	No pets	No
156	SJ016D	Judah	Infected	Infected	Infected	Infected	1657.5	36490.5	586.5	Less than 18	Student	Not working	Pre-school	No formal education	Less than RM2208	No	No	No	Yes	Treated	No	Toilet/Bathroom	Toilet/Bathroom	Improper	Yes	Yes	No	Yes	Yes	No	No pets	No pets	No pets	No pets	No pets	No
157	SJ016E	Judah	Infected	Infected	Infected	Infected	21063	25.5	918	Less than 18	Student	Not working	Secondary education	Formal education	Less than RM2208	No	No	No	Yes	Treated	No	Toilet/Bathroom	Toilet/Bathroom	Improper	Yes	Yes	No	No	Yes	No	No pets	No pets	No pets	No pets	No pets	No
158	SJ017A	Judah	Infected	Infected	Uninfected	Uninfected	2014.5	0	0	More than 18	Housewife	Not working	Primary education	Formal education	NA	No	No	Yes	Yes	Treated	Yes	Toilet/Bathroom	Toilet/Bathroom	Improper	Yes	Yes	Yes	Yes	Yes	No	No pets	No pets	No pets	No pets	No pets	Yes
159	SJ017B	Judah	Infected	Infected	Uninfected	Uninfected	905.25	0	0	Less than 18	Children not going to school	Not working	No formal education	No formal education	NA	No	No	Yes	Yes	Treated	Yes	Toilet/Bathroom	Toilet/Bathroom	Improper	Yes	Yes	No	Yes	Yes	No	No pets	No pets	No pets	No pets	No pets	Yes
160	SJ018A	Judah	Infected	Infected	Uninfected	Uninfected	484.5	0	0	Less than 18	Student	Not working	Primary education	Formal education	Less than RM2208	No	No	No	No	Treated	Yes	Toilet/Bathroom	Toilet/Bathroom	Improper	Yes	Yes	Yes	Yes	Yes	Yes	Free moving	Indiscriminately	No	No	Yes	Yes
161	SJ018B	Judah	Infected	Infected	Uninfected	Infected	612	0	25.5	Less than 18	Student	Not working	Primary education	Formal education	Less than RM2208	No	No	Yes	Yes	Treated	Yes	Toilet/Bathroom	Toilet/Bathroom	Improper	Yes	Yes	No	Yes	No	Yes	Free moving	Indiscriminately	No	No	Yes	No
162	SJ020A	Judah	Infected	Infected	Uninfected	Uninfected	127.5	0	0	More than 18	Fisherman	Working	Primary education	Formal education	Less than RM2208	No	No	No	Yes	Treated	No	Toilet/Bathroom	Toilet/Bathroom	Improper	Yes	Yes	Yes	Yes	Yes	Yes	Free moving	Indiscriminately	No	No	No	Don't know
163	SJ020B	Judah	Uninfected	Uninfected	Uninfected	Uninfected	0	0	0	More than 18	Fisherman	Working	Primary education	Formal education	Less than RM2208	No	No	Yes	Yes	Treated	No	Toilet/Bathroom	Toilet/Bathroom	Improper	Yes	Yes	Yes	Yes	NA	Yes	Free moving	Indiscriminately	No	No	Yes	Don't know
164	SJ021A	Judah	Infected	Infected	Uninfected	Uninfected	102	0	0	More than 18	Fisherman	Working	Primary education	Formal education	Less than RM2208	No	No	Yes	Yes	Treated	Yes	Toilet/Bathroom	Toilet/Bathroom	Proper	Yes	Yes	Yes	Yes	Yes	No	No pets	No pets	No pets	No pets	No pets	No
165	SJ021B	Judah	Uninfected	Uninfected	Uninfected	Uninfected	0	0	0	More than 18	Housewife	Not working	Primary education	Formal education	Less than RM2208	No	No	Yes	Yes	Treated	Yes	Toilet/Bathroom	Toilet/Bathroom	Improper	Yes	Yes	Yes	Yes	Yes	No	No pets	No pets	No pets	No pets	No pets	No
166	SJ023A	Judah	Infected	Infected	Uninfected	Uninfected	76.5	0	0	More than 18	NA	NA	NA	NA	Less than RM2208	NA	NA	NA	NA	Treated	Yes	NA	NA	NA	NA	NA	NA	NA	NA	Yes	Free moving	Indiscriminately	NA	NA	NA	No record
167	SJ023C	Judah	Uninfected	Uninfected	Uninfected	Uninfected	0	0	0	More than 18	Housewife	Not working	Primary education	Formal education	Less than RM2208	No	No	Yes	Yes	Treated	Yes	Toilet/Bathroom	Toilet/Bathroom	Improper	No	Yes	No	Yes	No	Yes	Free moving	Indiscriminately	No	No	Yes	No
168	SJ023D	Judah	Uninfected	Uninfected	Uninfected	Uninfected	0	0	0	Less than 18	Student	Not working	Primary education	Formal education	Less than RM2208	No	No	Yes	Yes	Treated	Yes	Toilet/Bathroom	Toilet/Bathroom	Improper	Yes	No	No	Yes	No	Yes	Free moving	Indiscriminately	No	No	Yes	No
169	SJ024A	Judah	Uninfected	Uninfected	Uninfected	Uninfected	0	0	0	More than 18	Farmer/ farm worker	Working	No formal education	No formal education	Less than RM2208	Yes	Yes	Yes	Yes	Treated	Yes	Toilet/Bathroom	Toilet/Bathroom	Improper	No	Yes	Yes	Yes	Yes	Yes	Free moving	Indiscriminately	No	No	Yes	No
170	SJ024B	Judah	Uninfected	Uninfected	Uninfected	Uninfected	0	0	0	More than 18	Housewife	Not working	Primary education	Formal education	Less than RM2208	Yes	Yes	Yes	Yes	Treated	Yes	Toilet/Bathroom	Toilet/Bathroom	Improper	Yes	Yes	Yes	Yes	Yes	Yes	Inside the cage	Indiscriminately	Yes	No	Yes	No
171	SJ025B	Judah	Uninfected	Uninfected	Uninfected	Uninfected	0	0	0	More than 18	Housewife	Not working	Secondary education	Formal education	Less than RM2208	No	No	Yes	Yes	Treated	Yes	Toilet/Bathroom	Toilet/Bathroom	Improper	Yes	Yes	No	No	No	Yes	Free moving	Indiscriminately	Yes	No	Yes	Don't know
172	SJ025C	Judah	Uninfected	Uninfected	Uninfected	Uninfected	0	0	0	Less than 18	Children not going to school	Not working	No formal education	No formal education	Less than RM2208	Yes	Yes	Yes	Yes	Treated	Yes	Toilet/Bathroom	Toilet/Bathroom	Improper	Yes	Yes	No	No	Yes	Yes	Free moving	Indiscriminately	Yes	No	Yes	Don't know
173	SJ025D	Judah	Infected	Infected	Uninfected	Uninfected	1606.5	0	0	Less than 18	Student	Not working	Primary education	Formal education	Less than RM2208	No	No	No	Yes	Treated	Yes	Toilet/Bathroom	Toilet/Bathroom	Improper	Yes	Yes	No	No	Yes	Yes	Free moving	Indiscriminately	Yes	No	No	No
174	SJ025E	Judah	Infected	Uninfected	Infected	Infected	0	76.5	331.5	Less than 18	Unemployed	Not working	Primary education	Formal education	NA	No	No	No	Yes	Treated	Yes	Toilet/Bathroom	Toilet/Bathroom	Improper	Yes	Yes	No	No	Yes	Yes	Free moving	Indiscriminately	Yes	No	Yes	No
175	SJ027A	Judah	Infected	Infected	Uninfected	Uninfected	191.25	0	0	More than 18	Fisherman	Working	Primary education	Formal education	Less than RM2208	No	No	Yes	Yes	Treated	Yes	Toilet/Bathroom	Toilet/Bathroom	Improper	Yes	Yes	Yes	Yes	Yes	Yes	Free moving	Proper place	Yes	No	Yes	Don't know
176	SJ030B	Judah	Infected	Infected	Uninfected	Uninfected	331.5	0	0	More than 18	Fisherman	Working	Secondary education	Formal education	Less than RM2208	No	Yes	Yes	Yes	Treated	Yes	Toilet/Bathroom	Toilet/Bathroom	Improper	Yes	Yes	Yes	Yes	NA	Yes	Free moving	Indiscriminately	No	No	Yes	No
177	SJ031A	Judah	Infected	Infected	Infected	Uninfected	714	25.5	0	More than 18	Non-skilled worker	Working	Primary education	Formal education	Less than RM2208	No	No	No	Yes	Treated	Yes	Toilet/Bathroom	Toilet/Bathroom	Proper	Yes	Yes	Yes	Yes	Yes	Yes	Free moving	Indiscriminately	Yes	No	Yes	No
178	SJ031C	Judah	Infected	Infected	Infected	Infected	33099	48934.5	18181.5	Less than 18	Student	Not working	Primary education	Formal education	Less than RM2208	No	No	No	Yes	Treated	Yes	Toilet/Bathroom	Toilet/Bathroom	Improper	Yes	Yes	No	Yes	Yes	Yes	Free moving	Indiscriminately	Yes	No	Yes	No
179	SJ031D	Judah	Infected	Infected	Infected	Infected	4156.5	30702	3340.5	Less than 18	Student	Not working	Primary education	Formal education	Less than RM2208	No	No	Yes	Yes	Treated	Yes	Toilet/Bathroom	Toilet/Bathroom	Improper	Yes	Yes	Yes	Yes	Yes	Yes	Free moving	Indiscriminately	No	No	Yes	No
180	SJ032A	Judah	Uninfected	Uninfected	Uninfected	Uninfected	0	0	0	More than 18	Housewife	Not working	Secondary education	Formal education	Less than RM2208	No	No	Yes	Yes	Treated	Yes	Toilet/Bathroom	Toilet/Bathroom	Proper	Yes	Yes	Yes	Yes	NA	Yes	Free moving	Indiscriminately	Yes	Yes	Yes	No
181	SJ032B	Judah	Infected	Infected	Infected	Uninfected	382.5	25.5	0	Less than 18	Student	Not working	Primary education	Formal education	Less than RM2208	No	No	No	Yes	Treated	Yes	Toilet/Bathroom	Toilet/Bathroom	Proper	Yes	Yes	No	Yes	NA	Yes	Free moving	Indiscriminately	Yes	Yes	Yes	No
182	SJ032C	Judah	Infected	Infected	Uninfected	Uninfected	19099.5	0	0	Less than 18	Student	Not working	Pre-school	No formal education	Less than RM2208	No	No	No	Yes	Treated	Yes	Toilet/Bathroom	Toilet/Bathroom	Improper	Yes	Yes	No	Yes	Yes	Yes	Free moving	Indiscriminately	No	Yes	Yes	No
183	SJ032D	Judah	Uninfected	Uninfected	Uninfected	Uninfected	0	0	0	Less than 18	Student	Not working	Primary education	Formal education	Less than RM2208	No	No	No	Yes	Treated	Yes	Toilet/Bathroom	Toilet/Bathroom	Improper	Yes	Yes	No	No	No	Yes	Free moving	Indiscriminately	Yes	Yes	Yes	No
184	SJ032E	Judah	Uninfected	Uninfected	Uninfected	Uninfected	0	0	0	More than 18	Fisherman	Working	Primary education	Formal education	Less than RM2208	No	Yes	Yes	Yes	Treated	Yes	Toilet/Bathroom	Toilet/Bathroom	Improper	Yes	Yes	No	Yes	NA	Yes	Free moving	Indiscriminately	Yes	Yes	Yes	No
185	SJ033A	Judah	Uninfected	Uninfected	Uninfected	Uninfected	0	0	0	More than 18	Others	Working	Primary education	Formal education	Less than RM2208	No	Yes	Yes	Yes	Treated	Yes	Toilet/Bathroom	Toilet/Bathroom	Proper	Yes	Yes	Yes	Yes	Yes	No	No pets	No pets	No pets	No pets	No pets	Don't know
186	SJ033C	Judah	Infected	Infected	Infected	Uninfected	561	13285.5	0	Less than 18	Student	Not working	Pre-school	No formal education	Less than RM2208	No	No	Yes	Yes	Treated	Yes	Toilet/Bathroom	Toilet/Bathroom	Proper	Yes	Yes	No	No	No	No	No pets	No pets	No pets	No pets	No pets	Don't know
187	SJ036A	Judah	Uninfected	Uninfected	Uninfected	Uninfected	0	0	0	More than 18	Non-skilled worker	Working	Secondary education	Formal education	Less than RM2208	Yes	No	Yes	Yes	Treated	Yes	Toilet/Bathroom	Toilet/Bathroom	Improper	Yes	Yes	Yes	Yes	No	Yes	Free moving	Proper place	Yes	No	No	Don't know
188	SJ040A	Judah	Infected	Infected	Uninfected	Uninfected	1032.75	0	0	More than 18	Farmer/ farm worker	Working	No formal education	No formal education	Less than RM2208	No	No	Yes	Yes	Treated	Yes	Toilet/Bathroom	Toilet/Bathroom	Improper	Yes	Yes	Yes	Yes	Yes	Yes	Free moving	Indiscriminately	No	No	Yes	Yes
189	SJ043B	Judah	Uninfected	Uninfected	Uninfected	Uninfected	0	0	0	More than 18	Fisherman	Working	Secondary education	Formal education	Less than RM2208	No	Yes	Yes	Yes	Treated	Yes	Toilet/Bathroom	Toilet/Bathroom	Improper	Yes	Yes	No	No	Yes	Yes	Inside the cage	Proper place	Yes	Yes	Yes	Yes
190	SJ045A	Judah	Uninfected	Uninfected	Uninfected	Uninfected	0	0	0	More than 18	Housewife	Not working	No formal education	No formal education	Less than RM2208	Yes	No	Yes	Yes	Treated	Yes	Toilet/Bathroom	Toilet/Bathroom	Improper	Yes	Yes	Yes	Yes	Yes	Yes	Free moving	Indiscriminately	No	No	Yes	Don't know
191	SJ045C	Judah	Infected	Infected	Uninfected	Uninfected	382.5	0	0	Less than 18	Student	Not working	Pre-school	No formal education	Less than RM2208	No	No	No	Yes	Treated	Yes	Toilet/Bathroom	Toilet/Bathroom	Improper	Yes	Yes	No	No	Yes	Yes	Free moving	Indiscriminately	NA	No	No	Don't know
192	SJ045D	Judah	Infected	Infected	Uninfected	Uninfected	280.5	0	0	Less than 18	Student	Not working	Primary education	Formal education	Less than RM2208	No	No	Yes	Yes	Treated	Yes	Toilet/Bathroom	Toilet/Bathroom	Improper	Yes	Yes	Yes	Yes	Yes	Yes	Free moving	Indiscriminately	NA	No	No	Don't know
193	SJ045E	Judah	Infected	Infected	Uninfected	Uninfected	280.5	0	0	Less than 18	Children not going to school	Not working	No formal education	No formal education	Less than RM2208	No	No	No	Yes	Treated	Yes	Toilet/Bathroom	Toilet/Bathroom	Improper	Yes	Yes	Yes	Yes	Yes	Yes	Free moving	Indiscriminately	NA	No	No	No
194	SJ047A	Judah	Infected	Infected	Uninfected	Uninfected	255	0	0	More than 18	Housewife	Not working	Primary education	Formal education	Less than RM2208	No	No	No	Yes	Treated	Yes	Toilet/Bathroom	Toilet/Bathroom	Improper	Yes	Yes	Yes	Yes	Yes	Yes	Inside the cage	Proper place	Yes	Yes	Yes	No
195	SJ048A	Judah	Infected	Infected	Uninfected	Infected	739.5	0	229.5	More than 18	Housewife	Not working	Primary education	Formal education	Less than RM2208	No	No	Yes	Yes	Treated	No	Toilet/Bathroom	Toilet/Bathroom	Improper	Yes	Yes	Yes	Yes	Yes	Yes	Free moving	Indiscriminately	No	Yes	Yes	No
196	SJ053A	Judah	Infected	Infected	Infected	Uninfected	25.5	76.5	0	More than 18	Housewife	Not working	Primary education	Formal education	Less than RM2208	No	No	No	Yes	Treated	Yes	Toilet/Bathroom	Toilet/Bathroom	Improper	Yes	Yes	Yes	Yes	Yes	Yes	Free moving	Indiscriminately	Yes	Yes	Yes	No
197	SJ054A	Judah	Infected	Infected	Uninfected	Uninfected	5100	0	0	More than 18	Housewife	Not working	No formal education	No formal education	Less than RM2208	No	Yes	No	Yes	NA	NA	Toilet/Bathroom	Toilet/Bathroom	Proper	Yes	Yes	Yes	No	Yes	Yes	Free moving	Indiscriminately	Yes	Yes	No	Don't know
198	SJ054B	Judah	Infected	Infected	Uninfected	Uninfected	119876	0	0	Less than 18	Student	Not working	Primary education	Formal education	Less than RM2208	No	No	Yes	Yes	NA	NA	Toilet/Bathroom	Toilet/Bathroom	Proper	Yes	Yes	Yes	Yes	Yes	Yes	Inside the cage	Indiscriminately	Yes	Yes	Yes	Don't know
199	SJ054C	Judah	Infected	Infected	Uninfected	Uninfected	3901.5	0	0	More than 18	Housewife	Not working	Primary education	Formal education	Less than RM2208	Yes	Yes	Yes	Yes	NA	NA	Toilet/Bathroom	Toilet/Bathroom	Improper	Yes	Yes	Yes	Yes	Yes	Yes	Free moving	Indiscriminately	Yes	Yes	Yes	Don't know
200	SJ058A	Judah	Infected	Uninfected	Uninfected	Infected	0	0	229.5	More than 18	Fisherman	Working	Primary education	Formal education	Less than RM2208	Yes	No	Yes	Yes	Treated	Yes	Toilet/Bathroom	Toilet/Bathroom	Improper	Yes	Yes	Yes	Yes	No	Yes	Free moving	Indiscriminately	Yes	No	Yes	Don't know
201	SJ058B	Judah	Infected	Infected	Uninfected	Uninfected	1632	0	0	Less than 18	Student	Not working	Primary education	Formal education	Less than RM2208	No	No	Yes	Yes	Treated	Yes	Toilet/Bathroom	Toilet/Bathroom	Improper	Yes	No	Yes	No	Yes	Yes	Free moving	Indiscriminately	Yes	Yes	Yes	No
202	SJ058C	Judah	Uninfected	Uninfected	Uninfected	Uninfected	0	0	0	More than 18	Housewife	Not working	No formal education	No formal education	Less than RM2208	No	No	Yes	Yes	Treated	Yes	Toilet/Bathroom	Toilet/Bathroom	Improper	Yes	No	Yes	No	No	Yes	Free moving	Indiscriminately	No	No	Yes	Don't know
203	SJ058D	Judah	Infected	Infected	Uninfected	Uninfected	280.5	0	0	More than 18	Housewife	Not working	Primary education	Formal education	Less than RM2208	No	No	Yes	Yes	Treated	Yes	Toilet/Bathroom	Toilet/Bathroom	Improper	Yes	Yes	Yes	Yes	Yes	Yes	Free moving	Proper place	Yes	Yes	Yes	Don't know
204	SJ058E	Judah	Uninfected	Uninfected	Uninfected	Uninfected	0	0	0	Less than 18	Student	Not working	Primary education	Formal education	Less than RM2208	No	No	No	Yes	Treated	Yes	Toilet/Bathroom	Toilet/Bathroom	Improper	Yes	Yes	Yes	Yes	Yes	Yes	Free moving	Indiscriminately	No	Yes	Yes	Don't know
205	SJ058F	Judah	Infected	Infected	Uninfected	Uninfected	1198.5	0	0	Less than 18	Children not going to school	Not working	No formal education	No formal education	Less than RM2208	No	No	No	No	Treated	Yes	Toilet/Bathroom	Toilet/Bathroom	Improper	Yes	Yes	No	No	No	Yes	Free moving	Indiscriminately	No	Yes	Yes	No
206	SJ062A	Judah	Infected	Infected	Uninfected	Uninfected	306	0	0	More than 18	NA	NA	NA	NA	NA	NA	NA	NA	NA	NA	NA	NA	NA	NA	NA	NA	NA	NA	NA	Yes	Free moving	Indiscriminately	NA	NA	NA	No record
207	SJ062B	Judah	Infected	Infected	Uninfected	Uninfected	841.5	0	0	More than 18	Housewife	Not working	Primary education	Formal education	NA	No	No	Yes	Yes	NA	NA	Toilet/Bathroom	Toilet/Bathroom	Improper	Yes	Yes	Yes	Yes	No	Yes	Free moving	Indiscriminately	Yes	No	Yes	No
208	SJ067A	Judah	Infected	Infected	Uninfected	Uninfected	765	0	0	More than 18	Non-skilled worker	Working	Primary education	Formal education	Less than RM2208	Yes	No	No	Yes	NA	NA	Toilet/Bathroom	Toilet/Bathroom	Improper	Yes	Yes	No	Yes	Yes	No	No pets	No pets	No pets	No pets	No pets	No
209	SJ067B	Judah	Uninfected	Uninfected	Uninfected	Uninfected	0	0	0	More than 18	Non-skilled worker	Working	Primary education	Formal education	Less than RM2208	Yes	No	Yes	Yes	NA	NA	Toilet/Bathroom	Toilet/Bathroom	Improper	Yes	Yes	Yes	Yes	Yes	No	No pets	No pets	No pets	No pets	No pets	No
210	SJ067C	Judah	Uninfected	Uninfected	Uninfected	Uninfected	0	0	0	More than 18	NA	NA	NA	NA	Less than RM2208	NA	NA	NA	NA	NA	NA	NA	NA	NA	NA	NA	NA	NA	NA	No	No pets	No pets	No pets	No pets	No pets	No record
211	SJ067D	Judah	Infected	Infected	Uninfected	Uninfected	484.5	0	0	More than 18	NA	NA	NA	NA	Less than RM2208	NA	NA	NA	NA	NA	NA	NA	NA	NA	NA	NA	NA	NA	NA	No	No pets	No pets	No pets	No pets	No pets	No record
212	SJ067E	Judah	Infected	Infected	Uninfected	Uninfected	306	0	0	Less than 18	Student	Not working	Secondary education	Formal education	Less than RM2208	No	No	Yes	Yes	NA	NA	Toilet/Bathroom	Toilet/Bathroom	Improper	Yes	Yes	No	Yes	No	No	No pets	No pets	No pets	No pets	No pets	No
213	SJ067F	Judah	Infected	Infected	Infected	Uninfected	204	25.5	0	Less than 18	Student	Not working	Primary education	Formal education	Less than RM2208	No	No	No	Yes	NA	NA	Toilet/Bathroom	Toilet/Bathroom	Improper	No	Yes	No	Yes	Yes	Yes	Inside the cage	Indiscriminately	Yes	Yes	Yes	No
214	SJ067G	Judah	Infected	Infected	Uninfected	Uninfected	1122	0	0	Less than 18	Student	Not working	Primary education	Formal education	Less than RM2208	No	No	No	Yes	NA	NA	Toilet/Bathroom	Toilet/Bathroom	Improper	Yes	No	No	Yes	No	No	No pets	No pets	No pets	No pets	No pets	Don't know
215	SJ068A	Judah	Infected	Uninfected	Infected	Uninfected	0	25.5	0	More than 18	Non-skilled worker	Working	Secondary education	Formal education	Less than RM2208	No	No	Yes	Yes	Treated	Yes	Toilet/Bathroom	Toilet/Bathroom	Improper	No	Yes	No	Yes	No	Yes	Free moving	Indiscriminately	No	No	Yes	Don't know
216	SJ068B	Judah	Uninfected	Uninfected	Uninfected	Uninfected	0	0	0	Less than 18	Student	Not working	Primary education	Formal education	Less than RM2208	No	Yes	No	Yes	Treated	Yes	Toilet/Bathroom	Toilet/Bathroom	Improper	Yes	Yes	No	Yes	Yes	Yes	Free moving	Indiscriminately	Yes	No	Yes	No
217	SJ069B	Judah	Uninfected	Uninfected	Uninfected	Uninfected	0	0	0	More than 18	Non-skilled worker	Working	Primary education	Formal education	Less than RM2208	Yes	Yes	Yes	Yes	Treated	Yes	Toilet/Bathroom	Toilet/Bathroom	Improper	Yes	Yes	No	Yes	No	No	No pets	No pets	No pets	No pets	No pets	Don't know
218	SJ069C	Judah	Infected	Infected	Uninfected	Uninfected	76.5	0	0	Less than 18	Student	Not working	Secondary education	Formal education	Less than RM2208	No	No	Yes	Yes	Treated	Yes	Toilet/Bathroom	Toilet/Bathroom	Proper	Yes	Yes	No	Yes	NA	No	No pets	No pets	No pets	No pets	No pets	Don't know
219	SJ072B	Judah	Infected	Infected	Uninfected	Infected	612	0	229.5	Less than 18	Student	Not working	Primary education	Formal education	Less than RM2208	No	No	Yes	Yes	NA	NA	Toilet/Bathroom	Toilet/Bathroom	Improper	Yes	Yes	Yes	Yes	Yes	Yes	Free moving	Indiscriminately	No	No	No	No
220	SJ073A	Judah	Infected	Infected	Uninfected	Uninfected	102	0	0	More than 18	Skilled worker	Working	No formal education	No formal education	Less than RM2208	No	No	Yes	Yes	Treated	Yes	Toilet/Bathroom	Toilet/Bathroom	Improper	Yes	Yes	No	Yes	Yes	Yes	Inside the cage	Indiscriminately	No	No	Yes	No
221	SJ073B	Judah	Infected	Infected	Uninfected	Infected	127.5	0	306	More than 18	Housewife	Not working	Primary education	Formal education	Less than RM2208	No	No	Yes	Yes	Treated	Yes	Toilet/Bathroom	Toilet/Bathroom	Improper	Yes	Yes	Yes	Yes	NA	Yes	Inside the cage	Indiscriminately	No	No	Yes	Don't know
222	SJ074A	Judah	Infected	Infected	Infected	Infected	115209	1351.5	484.5	More than 18	Fisherman	Working	Primary education	Formal education	Less than RM2208	Yes	No	Yes	Yes	Treated	Yes	Toilet/Bathroom	Toilet/Bathroom	Improper	Yes	Yes	No	No	Yes	Yes	Free moving	Indiscriminately	Yes	No	Yes	Yes
223	SJ076A	Judah	Infected	Infected	Uninfected	Infected	10302	0	12163.5	More than 18	NA	NA	NA	NA	NA	NA	NA	NA	NA	NA	NA	NA	NA	NA	NA	NA	NA	NA	NA	NA	NA	NA	NA	NA	NA	No record
224	SJ076B	Judah	Infected	Infected	Uninfected	Uninfected	3366	0	0	More than 18	NA	NA	NA	NA	NA	NA	NA	NA	NA	NA	NA	NA	NA	NA	NA	NA	NA	NA	NA	NA	NA	NA	NA	NA	NA	No record
225	SJ076C	Judah	Infected	Infected	Infected	Infected	40532.2	29988	854.25	Less than 18	NA	NA	NA	NA	NA	NA	NA	NA	NA	NA	NA	NA	NA	NA	NA	NA	NA	NA	NA	NA	NA	NA	NA	NA	NA	No record
226	SJ078B	Judah	Infected	Infected	Uninfected	Uninfected	318.75	0	0	More than 18	Housewife	Not working	Secondary education	Formal education	Less than RM2208	No	No	Yes	Yes	Treated	Yes	Toilet/Bathroom	Toilet/Bathroom	Improper	Yes	Yes	Yes	Yes	Yes	No	No pets	No pets	No pets	No pets	No pets	Don't know
227	SJ078C	Judah	Infected	Infected	Uninfected	Uninfected	739.5	0	0	Less than 18	Student	Not working	Secondary education	Formal education	Less than RM2208	No	No	Yes	Yes	Treated	Yes	Toilet/Bathroom	Toilet/Bathroom	Improper	Yes	Yes	No	Yes	Yes	No	No pets	No pets	No pets	No pets	No pets	Don't know
228	SJ082A	Judah	Uninfected	Uninfected	Uninfected	Uninfected	0	0	0	More than 18	Housewife	Not working	Secondary education	Formal education	Less than RM2208	No	No	Yes	Yes	Treated	Yes	Toilet/Bathroom	Toilet/Bathroom	Improper	Yes	Yes	Yes	Yes	Yes	Yes	Free moving	Indiscriminately	No	No	No	Don't know
229	SJ082C	Judah	Infected	Infected	Uninfected	Uninfected	1734	0	0	Less than 18	Student	Not working	Primary education	Formal education	Less than RM2208	No	No	No	Yes	Treated	Yes	Toilet/Bathroom	Toilet/Bathroom	Improper	Yes	Yes	No	Yes	Yes	Yes	Free moving	Indiscriminately	NA	No	No	Don't know
230	SJ082D	Judah	Infected	Infected	Uninfected	Uninfected	153	0	0	Less than 18	Children not going to school	Not working	No formal education	No formal education	Less than RM2208	No	No	Yes	Yes	Treated	Yes	Toilet/Bathroom	Toilet/Bathroom	Improper	Yes	Yes	No	Yes	Yes	Yes	Free moving	Indiscriminately	No	No	No	Don't know
231	SJ086A	Judah	Uninfected	Uninfected	Uninfected	Uninfected	0	0	0	More than 18	Housewife	Not working	Secondary education	Formal education	Less than RM2208	No	No	Yes	No	Treated	Yes	Toilet/Bathroom	Toilet/Bathroom	Proper	Yes	Yes	Yes	Yes	Yes	Yes	Free moving	Proper place	Yes	No	Yes	Don't know
232	SJ086B	Judah	Uninfected	Uninfected	Uninfected	Uninfected	0	0	0	Less than 18	Student	Not working	Pre-school	No formal education	Less than RM2208	No	No	No	Yes	Treated	Yes	Toilet/Bathroom	Toilet/Bathroom	Proper	Yes	Yes	No	No	Yes	Yes	Free moving	Proper place	No	No	Yes	No
233	SJ087A	Judah	Uninfected	Uninfected	Uninfected	Uninfected	0	0	0	More than 18	Retiree	Not working	No formal education	No formal education	Less than RM2208	Yes	Yes	No	Yes	Treated	No	Toilet/Bathroom	Toilet/Bathroom	Proper	Yes	Yes	Yes	Yes	Yes	No	No pets	No pets	No pets	No pets	No pets	No
234	SJ087B	Judah	Infected	Infected	Uninfected	Infected	25.5	0	433.5	More than 18	Retiree	Not working	No formal education	No formal education	Less than RM2208	No	No	Yes	Yes	Treated	No	Toilet/Bathroom	Not toilet/bathroom	Improper	Yes	Yes	Yes	Yes	NA	Yes	Inside the cage	Indiscriminately	No	No	Yes	Don't know
235	SJ088A	Judah	Uninfected	Uninfected	Uninfected	Uninfected	0	0	0	More than 18	Housewife	Not working	No formal education	No formal education	Less than RM2208	No	No	Yes	Yes	NA	NA	Toilet/Bathroom	Toilet/Bathroom	Improper	Yes	Yes	Yes	Yes	Yes	Yes	Free moving	Indiscriminately	No	No	Yes	No
236	SJ088B	Judah	Infected	Infected	Uninfected	Uninfected	255	0	0	Less than 18	Children not going to school	Not working	No formal education	No formal education	Less than RM2208	No	No	No	Yes	NA	NA	Toilet/Bathroom	Toilet/Bathroom	Improper	Yes	Yes	No	Yes	Yes	Yes	Free moving	Indiscriminately	No	No	Yes	Don't know
237	SJ089A	Judah	Infected	Infected	Uninfected	Uninfected	841.5	0	0	Less than 18	Student	Not working	Primary education	Formal education	Less than RM2208	No	No	Yes	Yes	Treated	Yes	Toilet/Bathroom	Toilet/Bathroom	Improper	Yes	Yes	No	Yes	No	Yes	Free moving	Indiscriminately	No	No	Yes	No
238	SJ089B	Judah	Infected	Infected	Uninfected	Uninfected	178.5	0	0	Less than 18	Student	Not working	Primary education	Formal education	Less than RM2208	No	No	Yes	Yes	Treated	Yes	Toilet/Bathroom	Toilet/Bathroom	Proper	Yes	Yes	No	Yes	Yes	Yes	Free moving	Proper place	No	No	Yes	No
239	SJ091A	Judah	Infected	Infected	Uninfected	Uninfected	1071	0	0	Less than 18	Student	Not working	Secondary education	Formal education	Less than RM2208	No	No	Yes	Yes	Treated	Yes	Toilet/Bathroom	Toilet/Bathroom	Improper	Yes	Yes	Yes	Yes	Yes	Yes	Free moving	Indiscriminately	No	No	No	Don't know
240	SJ091B	Judah	Infected	Infected	Uninfected	Uninfected	561	0	0	Less than 18	NA	NA	No formal education	No formal education	Less than RM2208	Yes	No	No	Yes	Treated	Yes	Toilet/Bathroom	Toilet/Bathroom	Proper	Yes	Yes	No	Yes	Yes	Yes	Inside the cage	Indiscriminately	Yes	No	Yes	Don't know
241	SJ091C	Judah	Infected	Infected	Uninfected	Uninfected	3340.5	0	0	More than 18	Non-skilled worker	Working	No formal education	No formal education	Less than RM2208	No	Yes	Yes	Yes	Treated	Yes	Toilet/Bathroom	Toilet/Bathroom	Proper	Yes	Yes	Yes	Yes	Yes	No	No pets	No pets	No pets	No pets	No pets	No
242	SJ091D	Judah	Infected	Infected	Uninfected	Uninfected	1262.25	0	0	More than 18	Fisherman	Working	Primary education	Formal education	Less than RM2208	Yes	No	Yes	Yes	Treated	Yes	Toilet/Bathroom	Toilet/Bathroom	Improper	Yes	Yes	No	Yes	NA	Yes	Free moving	Indiscriminately	No	No	Yes	No
243	SJ091E	Judah	Infected	Infected	Uninfected	Uninfected	3085.5	0	0	Less than 18	Student	Not working	Primary education	Formal education	Less than RM2208	Yes	Yes	Yes	Yes	Treated	Yes	Toilet/Bathroom	Toilet/Bathroom	Proper	Yes	Yes	No	No	Yes	Yes	Inside the cage	Proper place	No	No	Yes	Don't know
244	SJ092A	Judah	Infected	Infected	Infected	Infected	153	25.5	535.5	NA	NA	NA	NA	NA	Less than RM2208	NA	NA	NA	NA	Treated	No	NA	NA	NA	NA	NA	NA	NA	NA	No	No pets	No pets	No pets	No pets	No pets	No record
245	SJ092B	Judah	Infected	Infected	Uninfected	Infected	382.5	0	382.5	More than 18	Fisherman	Working	No formal education	No formal education	Less than RM2208	No	No	Yes	Yes	Treated	No	Not toilet/bathroom	Not toilet/bathroom	Improper	Yes	Yes	Yes	Yes	Yes	No	No pets	No pets	No pets	No pets	No pets	Don't know
246	SJ093C	Judah	Infected	Infected	Uninfected	Uninfected	127.5	0	0	More than 18	Housewife	Not working	Secondary education	Formal education	Less than RM2208	No	No	Yes	Yes	Treated	Yes	Toilet/Bathroom	Toilet/Bathroom	Improper	Yes	Yes	Yes	Yes	NA	Yes	Inside the cage	Proper place	Yes	Yes	Yes	Don't know
247	SJ095A	Judah	Infected	Infected	Uninfected	Uninfected	25.5	0	0	More than 18	NA	NA	NA	NA	Less than RM2208	NA	NA	NA	NA	Treated	Yes	NA	NA	NA	NA	NA	NA	NA	NA	Yes	Inside the cage	Indiscriminately	NA	NA	NA	No record
248	SJ095B	Judah	Uninfected	Uninfected	Uninfected	Uninfected	0	0	0	More than 18	Non-skilled worker	Working	Primary education	Formal education	Less than RM2208	No	Yes	Yes	Yes	Treated	Yes	Toilet/Bathroom	Toilet/Bathroom	Improper	Yes	Yes	No	Yes	No	Yes	Inside the cage	Indiscriminately	Yes	No	No	No
249	SJ095C	Judah	Infected	Infected	Uninfected	Uninfected	637.5	0	0	NA	NA	NA	NA	NA	Less than RM2208	NA	NA	NA	NA	Treated	Yes	NA	NA	NA	NA	NA	NA	NA	NA	Yes	Inside the cage	Indiscriminately	NA	NA	NA	No record
250	SJ95D	Judah	Infected	Infected	Uninfected	Uninfected	76.5	0	0	More than 18	NA	NA	NA	NA	Less than RM2208	NA	NA	NA	NA	Treated	Yes	NA	NA	NA	NA	NA	NA	NA	NA	Yes	Inside the cage	Indiscriminately	NA	NA	NA	No record
251	SJ096A	Judah	Infected	Infected	Uninfected	Uninfected	586.5	0	0	More than 18	Fisherman	Working	Primary education	Formal education	Less than RM2208	Yes	Yes	Yes	Yes	Treated	Yes	Toilet/Bathroom	Toilet/Bathroom	Improper	Yes	Yes	No	Yes	Yes	Yes	Free moving	Indiscriminately	Yes	No	Yes	Don't know
252	SJ096B	Judah	Uninfected	Uninfected	Uninfected	Uninfected	0	0	0	Less than 18	Housewife	Not working	Secondary education	Formal education	Less than RM2208	No	No	Yes	Yes	Treated	Yes	Toilet/Bathroom	Toilet/Bathroom	Improper	Yes	Yes	Yes	No	No	Yes	Free moving	Indiscriminately	No	No	Yes	Don't know
253	SJ096C	Judah	Infected	Infected	Infected	Uninfected	1300.5	25.5	0	More than 18	Government servant	Working	Secondary education	Formal education	Less than RM2208	No	No	Yes	Yes	Treated	Yes	Toilet/Bathroom	Toilet/Bathroom	Improper	Yes	Yes	Yes	Yes	Yes	Yes	Free moving	Indiscriminately	Yes	Yes	Yes	Don't know
