# Supplementary material for: Efficacy of triple dose albendazole treatment for soil-transmitted helminth infections
Source: PLoS One. 2022 Aug 12;17(8):e0272821. doi: 10.1371/journal.pone.0272821 (PMC9374461; doi:10.1371/journal.pone.0272821)
Supplement: S2 Appendix — (XLSX) [file pone.0272821.s004.xlsx]

## Sheet: Sheet1
No.	Sample_ID	tt_pre	tt_intensity_pre	tt_3week	tt_intensity_3week	tt_6week	tt_intensity_6week	al_pre	al_intensity_pre	al_3week	al_intensity_3week	al_6week	al_intensity_6week	hw_pre	hw_intensity_pre	hw_3week	hw_intensity_3week	hw_6week	hw_intensity_6week	EPG_tt_pre	EPG_tt_3week	EPG_tt_6week	EPG_al_pre	EPG_al_3week	EPG_al_6week	EPG_hw_pre	EPG_hw_3week	EPG_hw_6week
1	BK10A	Uninfected	Uninfected	Uninfected	Uninfected	Uninfected	Uninfected	Uninfected	Uninfected	Uninfected	Uninfected	Uninfected	Uninfected	Uninfected	Uninfected	Uninfected	No	Uninfected	No	0	0	0	0	0	0	0	0	0
2	BK13A	Uninfected	Uninfected	Uninfected	Uninfected	Uninfected	Uninfected	Uninfected	Uninfected	Uninfected	Uninfected	Uninfected	Uninfected	Uninfected	Uninfected	Uninfected	No	Uninfected	No	0	0	0	0	0	0	0	0	0
3	BK21A	Uninfected	Uninfected	Uninfected	Uninfected	Uninfected	Uninfected	Uninfected	Uninfected	Uninfected	Uninfected	Uninfected	Uninfected	Uninfected	Uninfected	Uninfected	No	Uninfected	No	0	0	0	0	0	0	0	0	0
4	BK51A	Uninfected	Uninfected	Uninfected	Uninfected	Uninfected	Uninfected	Uninfected	Uninfected	Uninfected	Uninfected	Uninfected	Uninfected	Uninfected	Uninfected	Uninfected	No	Uninfected	No	0	0	0	0	0	0	0	0	0
5	BK52A	Uninfected	Uninfected	Uninfected	Uninfected	Uninfected	Uninfected	Uninfected	Uninfected	Uninfected	Uninfected	Uninfected	Uninfected	Uninfected	Uninfected	Uninfected	No	Uninfected	No	0	0	0	0	0	0	0	0	0
6	BK54B	Uninfected	Uninfected	Uninfected	Uninfected	Uninfected	Uninfected	Uninfected	Uninfected	Uninfected	Uninfected	Uninfected	Uninfected	Uninfected	Uninfected	Uninfected	No	Uninfected	No	0	0	0	0	0	0	0	0	0
7	BK54C	Uninfected	Uninfected	Uninfected	Uninfected	Uninfected	Uninfected	Uninfected	Uninfected	Uninfected	Uninfected	Uninfected	Uninfected	Uninfected	Uninfected	Uninfected	No	Uninfected	No	0	0	0	0	0	0	0	0	0
8	BK57A	Uninfected	Uninfected	Uninfected	Uninfected	Uninfected	Uninfected	Uninfected	Uninfected	Uninfected	Uninfected	Uninfected	Uninfected	Uninfected	Uninfected	Uninfected	No	Uninfected	No	0	0	0	0	0	0	0	0	0
9	BK60A	Uninfected	Uninfected	Uninfected	Uninfected	Uninfected	Uninfected	Uninfected	Uninfected	Uninfected	Uninfected	Uninfected	Uninfected	Uninfected	Uninfected	Uninfected	No	Uninfected	No	0	0	0	0	0	0	0	0	0
10	BK62A	Uninfected	Uninfected	Uninfected	Uninfected	Uninfected	Uninfected	Uninfected	Uninfected	Uninfected	Uninfected	Uninfected	Uninfected	Uninfected	Uninfected	Uninfected	No	Uninfected	No	0	0	0	0	0	0	0	0	0
11	BK62B	Uninfected	Uninfected	Uninfected	Uninfected	Uninfected	Uninfected	Uninfected	Uninfected	Uninfected	Uninfected	Uninfected	Uninfected	Uninfected	Uninfected	Uninfected	No	Uninfected	No	0	0	0	0	0	0	0	0	0
12	BK62D	Infected	Light	Uninfected	Uninfected	Uninfected	Uninfected	Uninfected	Uninfected	Uninfected	Uninfected	Uninfected	Uninfected	Uninfected	Uninfected	Uninfected	No	Uninfected	No	76.5	0	0	0	0	0	0	0	0
13	JJ7A	Uninfected	Uninfected	Uninfected	Uninfected	Infected	Light	Uninfected	Uninfected	Uninfected	Uninfected	Uninfected	Uninfected	Uninfected	Uninfected	Uninfected	No	Uninfected	No	0	0	25.5	0	0	0	0	0	0
14	JC6B	Infected	Light	Uninfected	Uninfected	Uninfected	Uninfected	Uninfected	Uninfected	Uninfected	Uninfected	Uninfected	Uninfected	Uninfected	Uninfected	Uninfected	No	Uninfected	No	25.5	0	0	0	0	0	0	0	0
15	JL19A	Uninfected	Uninfected	Uninfected	Uninfected	Uninfected	Uninfected	Uninfected	Uninfected	Uninfected	Uninfected	Uninfected	Uninfected	Uninfected	Uninfected	Uninfected	No	Uninfected	No	0	0	0	0	0	0	0	0	0
16	JL19B	Uninfected	Uninfected	Uninfected	Uninfected	Uninfected	Uninfected	Uninfected	Uninfected	Uninfected	Uninfected	Uninfected	Uninfected	Uninfected	Uninfected	Uninfected	No	Uninfected	No	0	0	0	0	0	0	0	0	0
17	JL23A	Infected	Light	Uninfected	Uninfected	Uninfected	Uninfected	Uninfected	Uninfected	Uninfected	Uninfected	Uninfected	Uninfected	Uninfected	Uninfected	Uninfected	No	Uninfected	No	127.5	0	0	0	0	0	0	0	0
18	JL25B	Uninfected	Uninfected	Uninfected	Uninfected	Uninfected	Uninfected	Uninfected	Uninfected	Uninfected	Uninfected	Uninfected	Uninfected	Uninfected	Uninfected	Uninfected	No	Uninfected	No	0	0	0	0	0	0	0	0	0
19	JQ2A	Uninfected	Uninfected	Uninfected	Uninfected	Uninfected	Uninfected	Uninfected	Uninfected	Uninfected	Uninfected	Uninfected	Uninfected	Uninfected	Uninfected	Uninfected	No	Uninfected	No	0	0	0	0	0	0	0	0	0
20	JQ4A	Infected	Light	Uninfected	Uninfected	Uninfected	Uninfected	Uninfected	Uninfected	Uninfected	Uninfected	Uninfected	Uninfected	Uninfected	Uninfected	Uninfected	No	Uninfected	No	76.5	0	0	0	0	0	0	0	0
21	JQ4B	Uninfected	Uninfected	Uninfected	Uninfected	Uninfected	Uninfected	Uninfected	Uninfected	Uninfected	Uninfected	Uninfected	Uninfected	Uninfected	Uninfected	Uninfected	No	Uninfected	No	0	0	0	0	0	0	0	0	0
22	JQ19B	Uninfected	Uninfected	Uninfected	Uninfected	Uninfected	Uninfected	Uninfected	Uninfected	Uninfected	Uninfected	Uninfected	Uninfected	Uninfected	Uninfected	Uninfected	No	Uninfected	No	0	0	0	0	0	0	0	0	0
23	JH9B	Uninfected	Uninfected	Uninfected	Uninfected	Uninfected	Uninfected	Uninfected	Uninfected	Uninfected	Uninfected	Uninfected	Uninfected	Uninfected	Uninfected	Uninfected	No	Uninfected	No	0	0	0	0	0	0	0	0	0
24	JH12B	Uninfected	Uninfected	Uninfected	Uninfected	Uninfected	Uninfected	Uninfected	Uninfected	Uninfected	Uninfected	Uninfected	Uninfected	Uninfected	Uninfected	Uninfected	No	Uninfected	No	0	0	0	0	0	0	0	0	0
25	KR004B	Infected	Light	Uninfected	Uninfected	Uninfected	Uninfected	Uninfected	Uninfected	Uninfected	Uninfected	Uninfected	Uninfected	Uninfected	Uninfected	Uninfected	No	Uninfected	No	102	0	0	0	0	0	0	0	0
26	KR004E	Infected	Moderate	Uninfected	Uninfected	Infected	Light	Uninfected	Uninfected	Uninfected	Uninfected	Uninfected	Uninfected	Infected	Light	Uninfected	No	Uninfected	No	1708.5	0	25.5	0	0	0	25.5	0	0
27	KR004F	Infected	Moderate	Uninfected	Uninfected	Infected	Light	Uninfected	Uninfected	Uninfected	Uninfected	Uninfected	Uninfected	Infected	Light	Uninfected	No	Uninfected	No	2473.5	0	561	0	0	0	25.5	0	0
28	KR032A	Infected	Light	Uninfected	Uninfected	Uninfected	Uninfected	Uninfected	Uninfected	Uninfected	Uninfected	Uninfected	Uninfected	Uninfected	Uninfected	Uninfected	No	Uninfected	No	153	0	0	0	0	0	0	0	0
29	KR047A	Infected	Light	Infected	Light	Infected	Light	Uninfected	Uninfected	Uninfected	Uninfected	Uninfected	Uninfected	Uninfected	Uninfected	Uninfected	No	Uninfected	No	459	178.5	102	0	0	0	0	0	0
30	KR048B	Infected	Light	Uninfected	Uninfected	Uninfected	Uninfected	Uninfected	Uninfected	Uninfected	Uninfected	Uninfected	Uninfected	Uninfected	Uninfected	Uninfected	No	Uninfected	No	905.25	0	0	0	0	0	0	0	0
31	KR067G	Infected	Light	Infected	Light	Infected	Light	Uninfected	Uninfected	Uninfected	Uninfected	Uninfected	Uninfected	Uninfected	Uninfected	Uninfected	No	Uninfected	No	892.5	561	918	0	0	0	0	0	0
32	KR067H	Infected	Moderate	Infected	Light	Infected	Light	Uninfected	Uninfected	Uninfected	Uninfected	Uninfected	Uninfected	Infected	Light	Uninfected	No	Uninfected	No	4488	153	918	0	0	0	51	0	0
33	SJ001B	Infected	Light	Uninfected	Uninfected	Uninfected	Uninfected	Uninfected	Uninfected	Uninfected	Uninfected	Uninfected	Uninfected	Uninfected	Uninfected	Uninfected	No	Uninfected	No	102	0	0	0	0	0	0	0	0
34	SJ003A	Infected	Light	Uninfected	Uninfected	Infected	Light	Uninfected	Uninfected	Uninfected	Uninfected	Uninfected	Uninfected	Uninfected	Uninfected	Uninfected	No	Uninfected	No	969	0	25.5	0	0	0	0	0	0
35	SJ003C	Uninfected	Uninfected	Uninfected	Uninfected	Uninfected	Uninfected	Uninfected	Uninfected	Uninfected	Uninfected	Uninfected	Uninfected	Uninfected	Uninfected	Uninfected	No	Uninfected	No	0	0	0	0	0	0	0	0	0
36	SJ003D	Uninfected	Uninfected	Uninfected	Uninfected	Uninfected	Uninfected	Uninfected	Uninfected	Uninfected	Uninfected	Uninfected	Uninfected	Uninfected	Uninfected	Uninfected	No	Uninfected	No	0	0	0	0	0	0	0	0	0
37	SJ011B	Infected	Light	Uninfected	Uninfected	Uninfected	Uninfected	Uninfected	Uninfected	Uninfected	Uninfected	Uninfected	Uninfected	Uninfected	Uninfected	Uninfected	No	Uninfected	No	76.5	0	0	0	0	0	0	0	0
38	SJ012A	Infected	Light	Uninfected	Uninfected	Uninfected	Uninfected	Uninfected	Uninfected	Uninfected	Uninfected	Uninfected	Uninfected	Infected	Heavy	Uninfected	No	Uninfected	No	382.5	0	0	0	0	0	7752	0	0
39	SJ013A	Uninfected	Uninfected	Uninfected	Uninfected	Uninfected	Uninfected	Uninfected	Uninfected	Uninfected	Uninfected	Uninfected	Uninfected	Uninfected	Uninfected	Uninfected	No	Uninfected	No	0	0	0	0	0	0	0	0	0
40	SJ013B	Infected	Light	Uninfected	Uninfected	Uninfected	Uninfected	Uninfected	Uninfected	Uninfected	Uninfected	Uninfected	Uninfected	Infected	Light	Uninfected	No	Uninfected	No	51	0	0	0	0	0	51	0	0
41	SJ016A	Infected	Light	Uninfected	Uninfected	Uninfected	Uninfected	Infected	Moderate	Uninfected	Uninfected	Uninfected	Uninfected	Uninfected	Uninfected	Uninfected	No	Uninfected	No	255	0	0	27591	0	0	0	0	0
42	SJ016B	Infected	Light	Uninfected	Uninfected	Uninfected	Uninfected	Infected	Light	Uninfected	Uninfected	Uninfected	Uninfected	Uninfected	Uninfected	Uninfected	No	Uninfected	No	255	0	0	25.5	0	0	0	0	0
43	SJ016C	Infected	Light	Uninfected	Uninfected	Uninfected	Uninfected	Infected	Heavy	Uninfected	Uninfected	Uninfected	Uninfected	Infected	Heavy	Uninfected	No	Uninfected	No	561	0	0	81804	0	0	7650	0	0
44	SJ016D	Infected	Moderate	Infected	Light	Infected	Light	Infected	Moderate	Uninfected	Uninfected	Uninfected	Uninfected	Infected	Light	Uninfected	No	Uninfected	No	1657.5	816	178.5	36490.5	0	0	586.5	0	0
45	SJ016E	Infected	Heavy	Infected	Light	Infected	Light	Infected	Light	Uninfected	Uninfected	Uninfected	Uninfected	Infected	Light	Uninfected	No	Uninfected	No	21063	25.5	408	25.5	0	0	918	0	0
46	SJ017A	Infected	Moderate	Uninfected	Uninfected	Uninfected	Uninfected	Uninfected	Uninfected	Uninfected	Uninfected	Uninfected	Uninfected	Uninfected	Uninfected	Uninfected	No	Uninfected	No	2014.5	0	0	0	0	0	0	0	0
47	SJ018A	Infected	Light	Uninfected	Uninfected	Uninfected	Uninfected	Uninfected	Uninfected	Uninfected	Uninfected	Uninfected	Uninfected	Uninfected	Uninfected	Uninfected	No	Uninfected	No	484.5	0	0	0	0	0	0	0	0
48	SJ018B	Infected	Light	Uninfected	Uninfected	Uninfected	Uninfected	Uninfected	Uninfected	Uninfected	Uninfected	Uninfected	Uninfected	Infected	Light	Uninfected	No	Uninfected	No	612	0	0	0	0	0	25.5	0	0
49	SJ020A	Infected	Light	Uninfected	Uninfected	Infected	Light	Uninfected	Uninfected	Uninfected	Uninfected	Uninfected	Uninfected	Uninfected	Uninfected	Uninfected	No	Uninfected	No	127.5	0	127.5	0	0	0	0	0	0
50	SJ023C	Uninfected	Uninfected	Uninfected	Uninfected	Uninfected	Uninfected	Uninfected	Uninfected	Uninfected	Uninfected	Uninfected	Uninfected	Uninfected	Uninfected	Infected	Light	Uninfected	No	0	0	0	0	0	0	0	25.5	0
51	SJ023D	Uninfected	Uninfected	Uninfected	Uninfected	Uninfected	Uninfected	Uninfected	Uninfected	Uninfected	Uninfected	Uninfected	Uninfected	Uninfected	Uninfected	Uninfected	No	Uninfected	No	0	0	0	0	0	0	0	0	0
52	SJ024A	Uninfected	Uninfected	Uninfected	Uninfected	Uninfected	Uninfected	Uninfected	Uninfected	Uninfected	Uninfected	Uninfected	Uninfected	Uninfected	Uninfected	Uninfected	No	Uninfected	No	0	0	0	0	0	0	0	0	0
53	SJ024B	Uninfected	Uninfected	Uninfected	Uninfected	Uninfected	Uninfected	Uninfected	Uninfected	Uninfected	Uninfected	Uninfected	Uninfected	Uninfected	Uninfected	Uninfected	No	Uninfected	No	0	0	0	0	0	0	0	0	0
54	SJ031A	Infected	Light	Infected	Light	Infected	Light	Infected	Light	Uninfected	Uninfected	Uninfected	Uninfected	Uninfected	Uninfected	Uninfected	No	Uninfected	No	714	76.5	255	25.5	0	0	0	0	0
55	SJ031C	Infected	Heavy	Uninfected	Uninfected	Uninfected	Uninfected	Infected	Moderate	Uninfected	Uninfected	Uninfected	Uninfected	Infected	Heavy	Uninfected	No	Uninfected	No	33099	0	0	48934.5	0	0	18181.5	0	0
56	SJ031D	Infected	Moderate	Infected	Light	Infected	Light	Infected	Moderate	Uninfected	Uninfected	Uninfected	Uninfected	Infected	Moderate	Uninfected	No	Uninfected	No	4156.5	127.5	76.5	30702	0	0	3340.5	0	0
57	SJ032A	Uninfected	Uninfected	Uninfected	Uninfected	Uninfected	Uninfected	Uninfected	Uninfected	Uninfected	Uninfected	Uninfected	Uninfected	Uninfected	Uninfected	Uninfected	No	Uninfected	No	0	0	0	0	0	0	0	0	0
58	SJ032B	Infected	Light	Infected	Light	Infected	Light	Infected	Light	Uninfected	Uninfected	Uninfected	Uninfected	Uninfected	Uninfected	Uninfected	No	Uninfected	No	382.5	331.5	51	25.5	0	0	0	0	0
59	SJ032C	Infected	Heavy	Infected	Moderate	Infected	Moderate	Uninfected	Uninfected	Uninfected	Uninfected	Uninfected	Uninfected	Uninfected	Uninfected	Uninfected	No	Uninfected	No	19099.5	2014.5	7497	0	0	0	0	0	0
60	SJ032D	Uninfected	Uninfected	Uninfected	Uninfected	Uninfected	Uninfected	Uninfected	Uninfected	Uninfected	Uninfected	Uninfected	Uninfected	Uninfected	Uninfected	Uninfected	No	Uninfected	No	0	0	0	0	0	0	0	0	0
61	SJ032E	Uninfected	Uninfected	Uninfected	Uninfected	Uninfected	Uninfected	Uninfected	Uninfected	Uninfected	Uninfected	Uninfected	Uninfected	Uninfected	Uninfected	Uninfected	No	Uninfected	No	0	0	0	0	0	0	0	0	0
62	SJ036A	Uninfected	Uninfected	Uninfected	Uninfected	Uninfected	Uninfected	Uninfected	Uninfected	Uninfected	Uninfected	Uninfected	Uninfected	Uninfected	Uninfected	Uninfected	No	Uninfected	No	0	0	0	0	0	0	0	0	0
63	SJ040A	Infected	Moderate	Infected	Light	Infected	Light	Uninfected	Uninfected	Uninfected	Uninfected	Uninfected	Uninfected	Uninfected	Uninfected	Uninfected	No	Uninfected	No	1032.75	51	51	0	0	0	0	0	0
64	SJ045A	Uninfected	Uninfected	Uninfected	Uninfected	Uninfected	Uninfected	Uninfected	Uninfected	Uninfected	Uninfected	Uninfected	Uninfected	Uninfected	Uninfected	Uninfected	No	Uninfected	No	0	0	0	0	0	0	0	0	0
65	SJ047A	Infected	Light	Uninfected	Uninfected	Uninfected	Uninfected	Uninfected	Uninfected	Uninfected	Uninfected	Uninfected	Uninfected	Uninfected	Uninfected	Uninfected	No	Uninfected	No	255	0	0	0	0	0	0	0	0
66	SJ048A	Infected	Light	Infected	Light	Uninfected	Uninfected	Uninfected	Uninfected	Uninfected	Uninfected	Uninfected	Uninfected	Infected	Light	Uninfected	No	Uninfected	No	739.5	331.5	0	0	0	0	229.5	0	0
67	SJ053A	Infected	Light	Uninfected	Uninfected	Uninfected	Uninfected	Infected	Light	Uninfected	Uninfected	Uninfected	Uninfected	Uninfected	Uninfected	Uninfected	No	Uninfected	No	25.5	0	0	76.5	0	0	0	0	0
68	SJ054A	Infected	Moderate	Infected	Light	Infected	Light	Uninfected	Uninfected	Uninfected	Uninfected	Uninfected	Uninfected	Uninfected	Uninfected	Uninfected	No	Uninfected	No	5100	216.75	280.5	0	0	0	0	0	0
69	SJ054C	Infected	Moderate	Infected	Light	Infected	Light	Uninfected	Uninfected	Uninfected	Uninfected	Uninfected	Uninfected	Uninfected	Uninfected	Uninfected	No	Uninfected	No	3901.5	153	153	0	0	0	0	0	0
70	SJ058A	Uninfected	Uninfected	Uninfected	Uninfected	Uninfected	Uninfected	Uninfected	Uninfected	Uninfected	Uninfected	Uninfected	Uninfected	Infected	Light	Uninfected	No	Uninfected	No	0	0	0	0	0	0	229.5	0	0
71	SJ058B	Infected	Moderate	Infected	Light	Infected	Light	Uninfected	Uninfected	Uninfected	Uninfected	Uninfected	Uninfected	Uninfected	Uninfected	Uninfected	No	Uninfected	No	1632	280.5	51	0	0	0	0	0	0
72	SJ058C	Uninfected	Uninfected	Uninfected	Uninfected	Uninfected	Uninfected	Uninfected	Uninfected	Uninfected	Uninfected	Uninfected	Uninfected	Uninfected	Uninfected	Uninfected	No	Uninfected	No	0	0	0	0	0	0	0	0	0
73	SJ058D	Infected	Light	Infected	Light	Infected	Light	Uninfected	Uninfected	Uninfected	Uninfected	Uninfected	Uninfected	Uninfected	Uninfected	Uninfected	No	Uninfected	No	280.5	25.5	25.5	0	0	0	0	0	0
74	SJ058E	Uninfected	Uninfected	Uninfected	Uninfected	Uninfected	Uninfected	Uninfected	Uninfected	Uninfected	Uninfected	Uninfected	Uninfected	Uninfected	Uninfected	Uninfected	No	Uninfected	No	0	0	0	0	0	0	0	0	0
75	SJ067A	Infected	Light	Uninfected	Uninfected	Infected	Light	Uninfected	Uninfected	Uninfected	Uninfected	Uninfected	Uninfected	Uninfected	Uninfected	Uninfected	No	Uninfected	No	765	0	25.5	0	0	0	0	0	0
76	SJ067B	Uninfected	Uninfected	Uninfected	Uninfected	Infected	Light	Uninfected	Uninfected	Uninfected	Uninfected	Uninfected	Uninfected	Uninfected	Uninfected	Uninfected	No	Uninfected	No	0	0	510	0	0	0	0	0	0
77	SJ067E	Infected	Light	Uninfected	Uninfected	Uninfected	Uninfected	Uninfected	Uninfected	Uninfected	Uninfected	Uninfected	Uninfected	Uninfected	Uninfected	Uninfected	No	Uninfected	No	306	0	0	0	0	0	0	0	0
78	SJ067F	Infected	Light	Uninfected	Uninfected	Infected	Light	Infected	Light	Uninfected	Uninfected	Uninfected	Uninfected	Uninfected	Uninfected	Uninfected	No	Uninfected	No	204	0	25.5	25.5	0	0	0	0	0
79	SJ067G	Infected	Moderate	Infected	Light	Uninfected	Uninfected	Uninfected	Uninfected	Uninfected	Uninfected	Uninfected	Uninfected	Uninfected	Uninfected	Uninfected	No	Uninfected	No	1122	459	0	0	0	0	0	0	0
80	SJ068A	Uninfected	Uninfected	Uninfected	Uninfected	Uninfected	Uninfected	Infected	Light	Uninfected	Uninfected	Uninfected	Uninfected	Uninfected	Uninfected	Uninfected	No	Uninfected	No	0	0	0	25.5	0	0	0	0	0
81	SJ068B	Uninfected	Uninfected	Uninfected	Uninfected	Uninfected	Uninfected	Uninfected	Uninfected	Uninfected	Uninfected	Uninfected	Uninfected	Uninfected	Uninfected	Uninfected	No	Uninfected	No	0	0	0	0	0	0	0	0	0
82	SJ069B	Uninfected	Uninfected	Uninfected	Uninfected	Uninfected	Uninfected	Uninfected	Uninfected	Uninfected	Uninfected	Uninfected	Uninfected	Uninfected	Uninfected	Uninfected	No	Uninfected	No	0	0	0	0	0	0	0	0	0
83	SJ088A	Uninfected	Uninfected	Uninfected	Uninfected	Uninfected	Uninfected	Uninfected	Uninfected	Uninfected	Uninfected	Uninfected	Uninfected	Uninfected	Uninfected	Uninfected	No	Uninfected	No	0	0	0	0	0	0	0	0	0
84	SJ088B	Infected	Light	Uninfected	Uninfected	Uninfected	Uninfected	Uninfected	Uninfected	Uninfected	Uninfected	Uninfected	Uninfected	Uninfected	Uninfected	Uninfected	No	Uninfected	No	255	0	0	0	0	0	0	0	0
85	SJ089A	Infected	Light	Uninfected	Uninfected	Uninfected	Uninfected	Uninfected	Uninfected	Uninfected	Uninfected	Uninfected	Uninfected	Uninfected	Uninfected	Uninfected	No	Uninfected	No	841.5	0	0	0	0	0	0	0	0
86	SJ089B	Infected	Light	Uninfected	Uninfected	Uninfected	Uninfected	Uninfected	Uninfected	Uninfected	Uninfected	Uninfected	Uninfected	Uninfected	Uninfected	Uninfected	No	Uninfected	No	178.5	0	0	0	0	0	0	0	0
87	SJ091A	Infected	Moderate	Infected	Light	Uninfected	Uninfected	Uninfected	Uninfected	Uninfected	Uninfected	Uninfected	Uninfected	Uninfected	Uninfected	Uninfected	No	Uninfected	No	1071	943.5	0	0	0	0	0	0	0
88	SJ091D	Infected	Moderate	Uninfected	Uninfected	Infected	Light	Uninfected	Uninfected	Uninfected	Uninfected	Uninfected	Uninfected	Uninfected	Uninfected	Uninfected	No	Uninfected	No	1262.25	0	255	0	0	0	0	0	0
89	SJ095B	Uninfected	Uninfected	Uninfected	Uninfected	Uninfected	Uninfected	Uninfected	Uninfected	Uninfected	Uninfected	Uninfected	Uninfected	Uninfected	Uninfected	Uninfected	No	Uninfected	No	0	0	0	0	0	0	0	0	0
																				116522
